# Supplementary material for: Absolute configuration of (1R,3S,8R,11R)-3,7,7,10-tetra­methyl­tri­cyclo­[6.4.0.01,3]dodec-9-en-11-ol
Source: Acta Crystallogr Sect E Struct Rep Online. 2013 Jul 24;69(Pt 8):o1308–9. doi: 10.1107/S1600536813018497 (PMC3793796; doi:10.1107/S1600536813018497)
Supplement: Supplementary file 1 [file e-69-o1308-sup1.cif]

##############################################################################
#                                                                            #
# This CIF contains the data in a paper accepted for publication in          #
# Acta Crystallographica Section E. It conforms to the requirements of       #
# Notes for Authors for Acta Crystallographica Section E, and has been       #
# peer reviewed under the auspices of the IUCr Commission on Journals.       #
#                                                                            #
# Full details of the Crystallographic Information File format               #
# are given in the paper "The Crystallographic Information File (CIF):       #
# a New Standard Archive File for Crystallography" by S. R. Hall, F. H.      #
# Allen and I. D. Brown [Acta Cryst. (1991), A47, 655-685].                  #
#                                                                            #
# The current version of the core CIF dictionary is obtainable from          #
# ftp://ftp.iucr.org/pub/cif_core.dic.                                       #
#                                                                            #
# Software is freely available for graphical display of the structure(s)     #
# in this CIF. For information consult the CIF software page                 #
# http://www.iucr.org/resources/cif/software.                                #
#                                                                            #
# This file may be used for bona fide research purposes within the           #
# scientific community so long as proper attribution is given to the journal # 
# article from which it was obtained.                                        #
#                                                                            #
##############################################################################
data_I
_audit_creation_method     SHELXL-97
_chemical_name_systematic
;\
(1<i>R</i>,3<i>S</i>,8<i>R</i>,11<i>R</i>)-3,7,7,10-\
Tetramethyltricyclo[6.4.0.0^1,3^]dodec-9-en-11-ol
;
_chemical_name_common     ?
_chemical_formula_moiety     'C16 H26 O'
_chemical_formula_sum     'C16 H26 O'
_chemical_formula_iupac     'C16 H26 O'
_chemical_formula_weight     234.37
_chemical_melting_point     ?
_symmetry_cell_setting     orthorhombic
_symmetry_space_group_name_H-M     'P 21 21 21'
_symmetry_space_group_name_Hall     'P 2ac 2ab'
loop_
    _symmetry_equiv_pos_as_xyz
    'x, y, z'
    '-x+1/2, -y, z+1/2'
    'x+1/2, -y+1/2, -z'
    '-x, y+1/2, -z+1/2'
_cell_length_a     6.14570(10)
_cell_length_b     8.2466(2)
_cell_length_c     27.4454(7)
_cell_angle_alpha     90.00
_cell_angle_beta     90.00
_cell_angle_gamma     90.00
_cell_volume     1390.96(5)
_cell_formula_units_Z     4
_cell_measurement_reflns_used     4275
_cell_measurement_theta_min     4.8299
_cell_measurement_theta_max     70.7525
_cell_measurement_temperature     173(2)
_exptl_crystal_description     flattened
_exptl_crystal_colour     colourless
_exptl_crystal_size_max     0.32
_exptl_crystal_size_mid     0.13
_exptl_crystal_size_min     0.07
_exptl_crystal_density_diffrn     1.119
_exptl_crystal_density_meas     ?
_exptl_crystal_density_method     'not measured'
_exptl_crystal_F_000     520
_exptl_absorpt_coefficient_mu     0.506
_exptl_absorpt_correction_type     multi-scan
_exptl_absorpt_process_details     '(CrysAlis PRO; Agilent, 2012)'
_exptl_absorpt_correction_T_min     0.86265
_exptl_absorpt_correction_T_max     1.00000
_exptl_special_details
;
Empirical absorption correction using spherical harmonics,
 implemented in SCALE3 ABSPACK scaling algorithm.
CrysAlisPro (Agilent Technologies,2012)
;
_diffrn_ambient_temperature     173(2)
_diffrn_radiation_type     'Cu K\a'
_diffrn_radiation_wavelength     1.5418
_diffrn_radiation_source     'Enhance Ultra (Cu) X-ray Source'
_diffrn_radiation_monochromator     'mirror'
_diffrn_measurement_device_type     'Agilent Xcalibur (Eos, Gemini ultra)'
_diffrn_measurement_method     '\w scans'
_diffrn_detector_area_resol_mean     16.1978
_diffrn_reflns_number     8172
_diffrn_reflns_av_R_equivalents     0.0266
_diffrn_reflns_av_sigmaI/netI     0.0247
_diffrn_reflns_theta_min     5.60
_diffrn_reflns_theta_max     70.89
_diffrn_reflns_theta_full     70.89
_diffrn_measured_fraction_theta_max     0.999
_diffrn_measured_fraction_theta_full     0.999
_diffrn_reflns_limit_h_min     -4
_diffrn_reflns_limit_h_max     7
_diffrn_reflns_limit_k_min     -10
_diffrn_reflns_limit_k_max     10
_diffrn_reflns_limit_l_min     -33
_diffrn_reflns_limit_l_max     33
_diffrn_standards_number     ?
_diffrn_standards_interval_count     ?
_diffrn_standards_interval_time     ?
_diffrn_standards_decay_%     ?
_refine_special_details
;
Refinement of <i>F</i>^2^ against ALL reflections. The weighted <i>R</i>-factor
<i>wR</i> and goodness of fit <i>S</i> are based on <i>F</i>^2^, conventional
<i>R</i>-factors <i>R</i> are based on <i>F</i>, with <i>F</i> set to zero for
negative <i>F</i>^2^. The threshold expression of <i>F</i>^2^ >
2\s(<i>F</i>^2^) is used only for calculating <i>R</i>-factors(gt) <i>etc</i>.
and is not relevant to the choice of reflections for refinement.
<i>R</i>-factors based on <i>F</i>^2^ are statistically about twice as large
as those based on <i>F</i>, and <i>R</i>- factors based on ALL data will be
even larger.
;
_reflns_number_total     2653
_reflns_number_gt     2539
_reflns_threshold_expression     I>2\s(I)
_refine_ls_structure_factor_coef     Fsqd
_refine_ls_matrix_type     full
_refine_ls_R_factor_all     0.0386
_refine_ls_R_factor_gt     0.0367
_refine_ls_wR_factor_gt     0.0956
_refine_ls_wR_factor_ref     0.0978
_refine_ls_goodness_of_fit_ref     1.040
_refine_ls_restrained_S_all     1.140
_refine_ls_number_reflns     2653
_refine_ls_number_parameters     190
_refine_ls_number_restraints     29
_refine_ls_hydrogen_treatment     mixed
_refine_ls_weighting_scheme     calc
_refine_ls_weighting_details
         'calc w=1/[\s^2^(Fo^2^)+(0.0565P)^2^+0.1685P] where P=(Fo^2^+2Fc^2^)/3'
_atom_sites_solution_hydrogens     geom
_atom_sites_solution_primary     direct
_atom_sites_solution_secondary     difmap
_refine_ls_shift/su_max     0.001
_refine_ls_shift/su_mean     0.000
_refine_diff_density_max     0.173
_refine_diff_density_min     -0.180
_refine_ls_extinction_method     none
_refine_ls_extinction_coef     ?
_refine_ls_abs_structure_details     'Flack (1983) 1059 Friedel pairs'
_refine_ls_abs_structure_Flack     -0.1(3)
loop_
    _atom_type_symbol
    _atom_type_description
    _atom_type_scat_dispersion_real
    _atom_type_scat_dispersion_imag
    _atom_type_scat_source
    'C' 'C' 0.0181 0.0091
                         'International Tables Vol C Tables 4.2.6.8 and 6.1.1.4'
    'H' 'H' 0.0000 0.0000
                         'International Tables Vol C Tables 4.2.6.8 and 6.1.1.4'
    'O' 'O' 0.0492 0.0322
                         'International Tables Vol C Tables 4.2.6.8 and 6.1.1.4'
_computing_data_collection     'CrysAlis PRO (Agilent, 2012)'
_computing_cell_refinement     'CrysAlis PRO (Agilent, 2012)'
_computing_data_reduction     'CrysAlis PRO (Agilent, 2012)'
_computing_structure_solution     'SIR97 (Altomare <i>et al.</i>, 1999)'
_computing_structure_refinement     'SHELXL97 (Sheldrick, 2008)'
_computing_molecular_graphics
;
ORTEPIII (Burnett & Johnson, 1996), ORTEP-3 for Windows (Farrugia,
2012) and
PLATON (Spek, 2009)
;
_computing_publication_material     'SHELXL97 (Sheldrick, 2008)'
loop_
    _atom_site_type_symbol
    _atom_site_label
    _atom_site_fract_x
    _atom_site_fract_y
    _atom_site_fract_z
    _atom_site_U_iso_or_equiv
    _atom_site_adp_type
    _atom_site_calc_flag
    _atom_site_refinement_flags
    _atom_site_occupancy
    _atom_site_symmetry_multiplicity
    _atom_site_disorder_assembly
    _atom_site_disorder_group
    C C1 0.1547(2) 0.65315(18) 0.60903(5) 0.0280(3) Uani d . 1 1 . .
    C C2 0.2298(3) 0.82761(18) 0.60418(6) 0.0343(3) Uani d . 1 1 . .
    H H2A 0.3882 0.8490 0.6054 0.041 Uiso calc R 1 1 . .
    H H2B 0.1469 0.8995 0.5821 0.041 Uiso calc R 1 1 . .
    C C3 0.1203(3) 0.7732(2) 0.65035(6) 0.0355(4) Uani d . 1 1 B .
    C C4 0.2612(3) 0.7567(2) 0.69559(6) 0.0429(4) Uani d . 1 1 . .
    H H4A 0.2338 0.8509 0.7171 0.051 Uiso calc R 1 1 A 1
    H H4B 0.4159 0.7607 0.6856 0.051 Uiso calc R 1 1 A 1
    C C5 0.2235(4) 0.6023(3) 0.72468(6) 0.0529(5) Uani d PD 0.86 1 B 1
    H H51 0.0668 0.5749 0.7238 0.064 Uiso calc PR 0.86 1 B 1
    H H52 0.2641 0.6219 0.7591 0.064 Uiso calc PR 0.86 1 B 1
    C C6 0.3564(4) 0.4560(3) 0.70501(7) 0.0466(5) Uani d PD 0.86 1 B 1
    H H61 0.5115 0.4883 0.7036 0.056 Uiso calc PR 0.86 1 B 1
    H H62 0.3446 0.3664 0.7289 0.056 Uiso calc PR 0.86 1 B 1
    C C7 0.2906(3) 0.3898(2) 0.65441(6) 0.0385(4) Uani d D 1 1 . .
    C C14 0.0619(4) 0.3224(3) 0.65551(8) 0.0472(5) Uani d PD 0.86 1 B 1
    H H14A 0.0520 0.2379 0.6805 0.071 Uiso calc PR 0.86 1 B 1
    H H14B 0.0264 0.2758 0.6236 0.071 Uiso calc PR 0.86 1 B 1
    H H14C -0.0409 0.4096 0.6631 0.071 Uiso calc PR 0.86 1 B 1
    C C15 0.4476(4) 0.2429(3) 0.64537(9) 0.0511(5) Uani d PD 0.86 1 B 1
    H H15A 0.4348 0.1657 0.6723 0.077 Uiso calc PR 0.86 1 B 1
    H H15B 0.5978 0.2822 0.6433 0.077 Uiso calc PR 0.86 1 B 1
    H H15C 0.4082 0.1892 0.6148 0.077 Uiso calc PR 0.86 1 B 1
    C C5A 0.2235(4) 0.6023(3) 0.72468(6) 0.0529(5) Uani d PD 0.14 1 B 2
    H H5A1 0.1299 0.6267 0.7531 0.064 Uiso calc PR 0.14 1 B 2
    H H5A2 0.3646 0.5614 0.7370 0.064 Uiso calc PR 0.14 1 B 2
    C C6A 0.1122(19) 0.4674(14) 0.6926(3) 0.042(3) Uani d PD 0.14 1 B 2
    H H6A1 -0.0105 0.5151 0.6741 0.050 Uiso calc PR 0.14 1 B 2
    H H6A2 0.0537 0.3808 0.7138 0.050 Uiso calc PR 0.14 1 B 2
    C C14A 0.157(2) 0.2487(14) 0.6310(4) 0.044(3) Uani d PD 0.14 1 B 2
    H H14D 0.2386 0.2024 0.6037 0.066 Uiso calc PR 0.14 1 B 2
    H H14E 0.0173 0.2908 0.6192 0.066 Uiso calc PR 0.14 1 B 2
    H H14F 0.1302 0.1645 0.6555 0.066 Uiso calc PR 0.14 1 B 2
    C C15A 0.481(2) 0.347(2) 0.6806(6) 0.057(4) Uani d PD 0.14 1 B 2
    H H15D 0.4468 0.2601 0.7038 0.086 Uiso calc PR 0.14 1 B 2
    H H15E 0.5358 0.4415 0.6983 0.086 Uiso calc PR 0.14 1 B 2
    H H15F 0.5928 0.3086 0.6578 0.086 Uiso calc PR 0.14 1 B 2
    C C8 0.3284(2) 0.52177(18) 0.61381(5) 0.0282(3) Uani d . 1 1 B .
    H H8 0.4651 0.5796 0.6232 0.034 Uiso calc R 1 1 . .
    C C9 0.3722(2) 0.44966(18) 0.56417(5) 0.0308(3) Uani d . 1 1 . .
    H H9 0.4993 0.3849 0.5610 0.037 Uiso calc R 1 1 B .
    C C10 0.2508(2) 0.46765(18) 0.52450(5) 0.0307(3) Uani d . 1 1 B .
    C C11 0.0428(3) 0.56358(18) 0.52503(5) 0.0331(3) Uani d . 1 1 . .
    H H11 -0.0731 0.4988 0.5084 0.040 Uiso calc R 1 1 B .
    C C12 -0.0336(2) 0.6044(2) 0.57649(5) 0.0314(3) Uani d . 1 1 B .
    H H12A -0.1401 0.6944 0.5750 0.038 Uiso calc R 1 1 . .
    H H12B -0.1078 0.5089 0.5907 0.038 Uiso calc R 1 1 . .
    C C13 -0.1071(3) 0.8335(3) 0.66163(7) 0.0502(5) Uani d . 1 1 . .
    H H13A -0.0981 0.9378 0.6786 0.075 Uiso calc R 1 1 B .
    H H13B -0.1820 0.7545 0.6824 0.075 Uiso calc R 1 1 . .
    H H13C -0.1883 0.8473 0.6312 0.075 Uiso calc R 1 1 . .
    C C16 0.3177(3) 0.3995(2) 0.47569(6) 0.0427(4) Uani d . 1 1 . .
    H H16A 0.4620 0.3497 0.4785 0.064 Uiso calc R 1 1 B .
    H H16B 0.3227 0.4870 0.4516 0.064 Uiso calc R 1 1 . .
    H H16C 0.2120 0.3175 0.4653 0.064 Uiso calc R 1 1 . .
    O O1 0.0853(2) 0.70648(14) 0.49657(4) 0.0435(3) Uani d D 1 1 B .
    H H1 -0.046(2) 0.748(3) 0.4920(9) 0.065 Uiso d D 1 1 . .
loop_
    _atom_site_aniso_label
    _atom_site_aniso_U_11
    _atom_site_aniso_U_22
    _atom_site_aniso_U_33
    _atom_site_aniso_U_12
    _atom_site_aniso_U_13
    _atom_site_aniso_U_23
    C1 0.0236(6) 0.0359(7) 0.0246(6) -0.0037(6) 0.0019(5) -0.0029(6)
    C2 0.0342(7) 0.0337(7) 0.0349(7) -0.0034(6) 0.0026(6) -0.0042(6)
    C3 0.0302(8) 0.0441(8) 0.0322(7) -0.0030(7) 0.0042(6) -0.0092(7)
    C4 0.0392(9) 0.0586(10) 0.0308(8) -0.0090(8) 0.0017(7) -0.0121(7)
    C5 0.0572(11) 0.0760(13) 0.0256(7) -0.0117(11) 0.0014(7) -0.0029(8)
    C6 0.0424(10) 0.0666(13) 0.0309(9) -0.0071(11) -0.0070(8) 0.0113(9)
    C7 0.0376(8) 0.0450(8) 0.0330(8) -0.0065(7) -0.0021(6) 0.0080(7)
    C14 0.0421(10) 0.0557(12) 0.0436(11) -0.0167(10) -0.0012(9) 0.0160(10)
    C15 0.0506(12) 0.0486(11) 0.0541(12) 0.0052(10) -0.0055(10) 0.0171(10)
    C5A 0.0572(11) 0.0760(13) 0.0256(7) -0.0117(11) 0.0014(7) -0.0029(8)
    C6A 0.051(7) 0.052(6) 0.022(4) 0.000(6) 0.001(5) 0.005(5)
    C14A 0.058(8) 0.041(6) 0.033(5) -0.004(6) 0.007(6) -0.003(5)
    C15A 0.040(7) 0.065(9) 0.067(9) 0.012(7) -0.012(6) 0.010(7)
    C8 0.0222(6) 0.0355(7) 0.0269(7) -0.0048(6) -0.0010(5) 0.0006(6)
    C9 0.0274(7) 0.0309(7) 0.0340(7) -0.0005(6) 0.0040(6) -0.0008(6)
    C10 0.0362(7) 0.0285(7) 0.0274(7) -0.0073(6) 0.0030(6) -0.0025(6)
    C11 0.0335(7) 0.0388(8) 0.0269(7) -0.0068(6) -0.0057(6) -0.0010(6)
    C12 0.0226(6) 0.0411(8) 0.0305(7) -0.0026(6) -0.0016(6) -0.0002(6)
    C13 0.0388(9) 0.0636(11) 0.0481(10) 0.0056(9) 0.0103(8) -0.0153(9)
    C16 0.0561(10) 0.0394(8) 0.0327(8) -0.0079(8) 0.0061(7) -0.0080(7)
    O1 0.0504(7) 0.0459(7) 0.0343(5) 0.0059(5) -0.0022(5) 0.0083(5)
_geom_special_details
;
All e.s.d.'s (except the e.s.d. in the dihedral angle between two l.s. planes)
are estimated using the full covariance matrix. The cell e.s.d.'s are taken
into account individually in the estimation of e.s.d.'s in distances, angles
and torsion angles; correlations between e.s.d.'s in cell parameters are only
used when they are defined by crystal symmetry. An approximate (isotropic)
treatment of cell e.s.d.'s is used for estimating e.s.d.'s involving l.s.
planes.
;
loop_
    _geom_bond_atom_site_label_1
    _geom_bond_atom_site_label_2
    _geom_bond_site_symmetry_2
    _geom_bond_distance
    _geom_bond_publ_flag
    C1 C12 . 1.516(2) ?
    C1 C2 . 1.517(2) ?
    C1 C3 . 1.520(2) ?
    C1 C8 . 1.527(2) ?
    C2 C3 . 1.503(2) ?
    C2 H2A . 0.9900 ?
    C2 H2B . 0.9900 ?
    C3 C13 . 1.515(2) ?
    C3 C4 . 1.520(2) ?
    C4 C5 . 1.521(3) ?
    C4 H4A . 0.9900 ?
    C4 H4B . 0.9900 ?
    C5 C6 . 1.553(3) ?
    C5 H51 . 0.9900 ?
    C5 H52 . 0.9900 ?
    C6 C7 . 1.546(2) ?
    C6 H61 . 0.9900 ?
    C6 H62 . 0.9900 ?
    C7 C15A . 1.421(11) ?
    C7 C14 . 1.512(3) ?
    C7 C14A . 1.563(11) ?
    C7 C15 . 1.568(3) ?
    C7 C8 . 1.575(2) ?
    C7 C6A . 1.646(10) ?
    C14 H14A . 0.9800 ?
    C14 H14B . 0.9800 ?
    C14 H14C . 0.9800 ?
    C15 H15A . 0.9800 ?
    C15 H15B . 0.9800 ?
    C15 H15C . 0.9800 ?
    C6A H6A1 . 0.9900 ?
    C6A H6A2 . 0.9900 ?
    C14A H14D . 0.9800 ?
    C14A H14E . 0.9800 ?
    C14A H14F . 0.9800 ?
    C15A H15D . 0.9800 ?
    C15A H15E . 0.9800 ?
    C15A H15F . 0.9800 ?
    C8 C9 . 1.5106(19) ?
    C8 H8 . 1.0000 ?
    C9 C10 . 1.328(2) ?
    C9 H9 . 0.9500 ?
    C10 C11 . 1.503(2) ?
    C10 C16 . 1.510(2) ?
    C11 O1 . 1.4378(19) ?
    C11 C12 . 1.526(2) ?
    C11 H11 . 1.0000 ?
    C12 H12A . 0.9900 ?
    C12 H12B . 0.9900 ?
    C13 H13A . 0.9800 ?
    C13 H13B . 0.9800 ?
    C13 H13C . 0.9800 ?
    C16 H16A . 0.9800 ?
    C16 H16B . 0.9800 ?
    C16 H16C . 0.9800 ?
    O1 H1 . 0.887(11) ?
loop_
    _geom_angle_atom_site_label_1
    _geom_angle_atom_site_label_2
    _geom_angle_atom_site_label_3
    _geom_angle_site_symmetry_1
    _geom_angle_site_symmetry_3
    _geom_angle
    _geom_angle_publ_flag
    C12 C1 C2 . . 115.60(13) ?
    C12 C1 C3 . . 120.38(13) ?
    C2 C1 C3 . . 59.34(10) ?
    C12 C1 C8 . . 113.34(12) ?
    C2 C1 C8 . . 117.89(12) ?
    C3 C1 C8 . . 119.71(12) ?
    C3 C2 C1 . . 60.45(10) ?
    C3 C2 H2A . . 117.7 ?
    C1 C2 H2A . . 117.7 ?
    C3 C2 H2B . . 117.7 ?
    C1 C2 H2B . . 117.7 ?
    H2A C2 H2B . . 114.8 ?
    C2 C3 C13 . . 119.16(15) ?
    C2 C3 C4 . . 117.39(14) ?
    C13 C3 C4 . . 112.84(14) ?
    C2 C3 C1 . . 60.21(9) ?
    C13 C3 C1 . . 119.64(14) ?
    C4 C3 C1 . . 118.13(14) ?
    C3 C4 C5 . . 114.67(15) ?
    C3 C4 H4A . . 108.6 ?
    C5 C4 H4A . . 108.6 ?
    C3 C4 H4B . . 108.6 ?
    C5 C4 H4B . . 108.6 ?
    H4A C4 H4B . . 107.6 ?
    C4 C5 C6 . . 112.81(15) ?
    C4 C5 H51 . . 109.0 ?
    C6 C5 H51 . . 109.0 ?
    C4 C5 H52 . . 109.0 ?
    C6 C5 H52 . . 109.0 ?
    H51 C5 H52 . . 107.8 ?
    C7 C6 C5 . . 116.67(17) ?
    C7 C6 H61 . . 108.1 ?
    C5 C6 H61 . . 108.1 ?
    C7 C6 H62 . . 108.1 ?
    C5 C6 H62 . . 108.1 ?
    H61 C6 H62 . . 107.3 ?
    C15A C7 C14 . . 131.7(7) ?
    C15A C7 C6 . . 54.4(7) ?
    C14 C7 C6 . . 110.81(16) ?
    C15A C7 C14A . . 117.1(9) ?
    C6 C7 C14A . . 140.3(5) ?
    C15A C7 C15 . . 51.6(7) ?
    C14 C7 C15 . . 106.92(17) ?
    C6 C7 C15 . . 104.71(16) ?
    C14A C7 C15 . . 71.6(6) ?
    C15A C7 C8 . . 114.2(7) ?
    C14 C7 C8 . . 113.93(14) ?
    C6 C7 C8 . . 110.66(14) ?
    C14A C7 C8 . . 107.6(5) ?
    C15 C7 C8 . . 109.33(14) ?
    C15A C7 C6A . . 108.9(8) ?
    C14 C7 C6A . . 60.7(4) ?
    C6 C7 C6A . . 57.7(4) ?
    C14A C7 C6A . . 101.5(7) ?
    C15 C7 C6A . . 144.2(4) ?
    C8 C7 C6A . . 106.2(4) ?
    C7 C14 H14A . . 109.5 ?
    C7 C14 H14B . . 109.5 ?
    C7 C14 H14C . . 109.5 ?
    C7 C15 H15A . . 109.5 ?
    C7 C15 H15B . . 109.5 ?
    C7 C15 H15C . . 109.5 ?
    C7 C6A H6A1 . . 109.7 ?
    C7 C6A H6A2 . . 109.7 ?
    H6A1 C6A H6A2 . . 108.2 ?
    C7 C14A H14D . . 109.5 ?
    C7 C14A H14E . . 109.5 ?
    H14D C14A H14E . . 109.5 ?
    C7 C14A H14F . . 109.5 ?
    H14D C14A H14F . . 109.5 ?
    H14E C14A H14F . . 109.5 ?
    C7 C15A H15D . . 109.5 ?
    C7 C15A H15E . . 109.5 ?
    H15D C15A H15E . . 109.5 ?
    C7 C15A H15F . . 109.5 ?
    H15D C15A H15F . . 109.5 ?
    H15E C15A H15F . . 109.5 ?
    C9 C8 C1 . . 109.06(11) ?
    C9 C8 C7 . . 113.10(13) ?
    C1 C8 C7 . . 116.61(12) ?
    C9 C8 H8 . . 105.7 ?
    C1 C8 H8 . . 105.7 ?
    C7 C8 H8 . . 105.7 ?
    C10 C9 C8 . . 126.54(14) ?
    C10 C9 H9 . . 116.7 ?
    C8 C9 H9 . . 116.7 ?
    C9 C10 C11 . . 121.90(13) ?
    C9 C10 C16 . . 122.19(15) ?
    C11 C10 C16 . . 115.87(14) ?
    O1 C11 C10 . . 105.75(12) ?
    O1 C11 C12 . . 112.20(13) ?
    C10 C11 C12 . . 112.76(12) ?
    O1 C11 H11 . . 108.7 ?
    C10 C11 H11 . . 108.7 ?
    C12 C11 H11 . . 108.7 ?
    C1 C12 C11 . . 111.64(12) ?
    C1 C12 H12A . . 109.3 ?
    C11 C12 H12A . . 109.3 ?
    C1 C12 H12B . . 109.3 ?
    C11 C12 H12B . . 109.3 ?
    H12A C12 H12B . . 108.0 ?
    C3 C13 H13A . . 109.5 ?
    C3 C13 H13B . . 109.5 ?
    H13A C13 H13B . . 109.5 ?
    C3 C13 H13C . . 109.5 ?
    H13A C13 H13C . . 109.5 ?
    H13B C13 H13C . . 109.5 ?
    C10 C16 H16A . . 109.5 ?
    C10 C16 H16B . . 109.5 ?
    H16A C16 H16B . . 109.5 ?
    C10 C16 H16C . . 109.5 ?
    H16A C16 H16C . . 109.5 ?
    H16B C16 H16C . . 109.5 ?
    C11 O1 H1 . . 103.2(18) ?
loop_
    _geom_hbond_atom_site_label_D
    _geom_hbond_atom_site_label_H
    _geom_hbond_atom_site_label_A
    _geom_hbond_site_symmetry_A
    _geom_hbond_distance_DH
    _geom_hbond_distance_HA
    _geom_hbond_distance_DA
    _geom_hbond_angle_DHA
    O1 H1 O1 3_466 0.887(11) 2.317(13) 3.1612(6) 159(2)
_iucr_refine_instructions_details
;
TITL NB7 in P2(1)2(1)2(1)
CELL  1.54184   6.1457   8.2466  27.4454   90.000   90.000   90.000
ZERR     4.00   0.0001   0.0002   0.0007    0.000    0.000    0.000
LATT  -1
SYMM  1/2 - X, - Y, 1/2 + Z
SYMM  1/2 + X, 1/2 - Y, - Z
SYMM  - X, 1/2 + Y, 1/2 - Z
SFAC  C    H    O
UNIT  64   104  4
MERG   2
EQIV $1  x-1/2, -y+3/2, -z+1
SADI C5 C6 C5A C6A C7 C6 C7 C6A C7 C14 C7 C15 C7 C14A C7 C15A
EXYZ C5 C5A
EADP C5 C5A
DFIX     0.880   0.010 O1 H1
FMAP   2
PLAN   25
EQIV $1 x-1/2, -y+3/2, -z+1
HTAB   O1 O1_$1
ACTA
BOND   $H
L.S.   8
TEMP  -100.00
WGHT    0.056400    0.169000
FVAR       9.14488
C1    1    0.154692    0.653150    0.609034    11.00000    0.02361    0.03592 =
         0.02459   -0.00291    0.00194   -0.00368
C2    1    0.229818    0.827608    0.604185    11.00000    0.03416    0.03370 =
         0.03494   -0.00419    0.00263   -0.00342
AFIX  23
H2A   2    0.388241    0.848977    0.605398    11.00000   -1.20000
H2B   2    0.146911    0.899507    0.582054    11.00000   -1.20000
AFIX   0
C3    1    0.120254    0.773234    0.650353    11.00000    0.03017    0.04413 =
         0.03219   -0.00922    0.00424   -0.00295
C4    1    0.261184    0.756692    0.695592    11.00000    0.03916    0.05860 =
         0.03079   -0.01207    0.00169   -0.00904
AFIX  23
H4A   2    0.233756    0.850948    0.717070    11.00000   -1.20000
H4B   2    0.415922    0.760689    0.685636    11.00000   -1.20000
AFIX   0
PART    1
C5    1    0.223549    0.602281    0.724684    10.86000    0.05716    0.07604 =
         0.02558   -0.00287    0.00140   -0.01171
AFIX  23
H51   2    0.066756    0.574905    0.723792    10.86000   -1.20000
H52   2    0.264081    0.621868    0.759096    10.86000   -1.20000
AFIX   0
C6    1    0.356419    0.456025    0.705011    10.86000    0.04236    0.06664 =
         0.03086    0.01126   -0.00701   -0.00711
AFIX  23
H61   2    0.511451    0.488282    0.703578    10.86000   -1.20000
H62   2    0.344582    0.366410    0.728867    10.86000   -1.20000
AFIX   0
PART    0
C7    1    0.290574    0.389791    0.654406    11.00000    0.03755    0.04496 =
         0.03296    0.00802   -0.00205   -0.00648
PART    1
C14   1    0.061926    0.322357    0.655510    10.86000    0.04214    0.05575 =
         0.04362    0.01602   -0.00119   -0.01668
AFIX 137
H14A  2    0.052018    0.237882    0.680526    10.86000   -1.50000
H14B  2    0.026385    0.275833    0.623631    10.86000   -1.50000
H14C  2   -0.040868    0.409636    0.663088    10.86000   -1.50000
AFIX   0
C15   1    0.447556    0.242942    0.645366    10.86000    0.05064    0.04856 =
         0.05406    0.01710   -0.00547    0.00523
AFIX 137
H15A  2    0.434783    0.165673    0.672343    10.86000   -1.50000
H15B  2    0.597781    0.282224    0.643336    10.86000   -1.50000
H15C  2    0.408214    0.189155    0.614768    10.86000   -1.50000
AFIX   0
PART    2
C5A   1    0.223549    0.602281    0.724684    10.14000    0.05716    0.07604 =
         0.02558   -0.00287    0.00140   -0.01171
AFIX  23
H5A1  2    0.129851    0.626703    0.753094    10.14000   -1.20000
H5A2  2    0.364615    0.561412    0.737035    10.14000   -1.20000
AFIX   0
C6A   1    0.112205    0.467431    0.692564    10.14000    0.05143    0.05156 =
         0.02207    0.00502    0.00138    0.00020
AFIX  23
H6A1  2   -0.010526    0.515139    0.674114    10.14000   -1.20000
H6A2  2    0.053738    0.380847    0.713846    10.14000   -1.20000
AFIX   0
C14A  1    0.156679    0.248728    0.631026    10.14000    0.05773    0.04083 =
         0.03302   -0.00298    0.00716   -0.00360
AFIX 137
H14D  2    0.238635    0.202398    0.603742    10.14000   -1.50000
H14E  2    0.017275    0.290789    0.619158    10.14000   -1.50000
H14F  2    0.130162    0.164535    0.655516    10.14000   -1.50000
AFIX   0
C15A  1    0.481257    0.346634    0.680629    10.14000    0.03975    0.06453 =
         0.06738    0.00952   -0.01178    0.01223
AFIX 137
H15D  2    0.446751    0.260068    0.703841    10.14000   -1.50000
H15E  2    0.535807    0.441502    0.698328    10.14000   -1.50000
H15F  2    0.592760    0.308559    0.657810    10.14000   -1.50000
AFIX   0
PART    0
C8    1    0.328400    0.521766    0.613805    11.00000    0.02215    0.03548 =
         0.02691    0.00056   -0.00096   -0.00484
AFIX  13
H8    2    0.465098    0.579614    0.623211    11.00000   -1.20000
AFIX   0
C9    1    0.372162    0.449657    0.564168    11.00000    0.02739    0.03091 =
         0.03396   -0.00081    0.00401   -0.00048
AFIX  43
H9    2    0.499263    0.384941    0.561010    11.00000   -1.20000
AFIX   0
C10   1    0.250782    0.467653    0.524497    11.00000    0.03617    0.02853 =
         0.02743   -0.00251    0.00303   -0.00728
C11   1    0.042786    0.563578    0.525032    11.00000    0.03354    0.03880 =
         0.02691   -0.00101   -0.00567   -0.00681
AFIX  13
H11   2   -0.073110    0.498787    0.508446    11.00000   -1.20000
AFIX   0
C12   1   -0.033633    0.604428    0.576494    11.00000    0.02264    0.04114 =
         0.03048   -0.00021   -0.00160   -0.00257
AFIX  23
H12A  2   -0.140102    0.694381    0.574998    11.00000   -1.20000
H12B  2   -0.107796    0.508911    0.590695    11.00000   -1.20000
AFIX   0
C13   1   -0.107130    0.833545    0.661626    11.00000    0.03878    0.06356 =
         0.04815   -0.01533    0.01033    0.00563
AFIX 137
H13A  2   -0.098148    0.937840    0.678623    11.00000   -1.50000
H13B  2   -0.181982    0.754537    0.682374    11.00000   -1.50000
H13C  2   -0.188323    0.847266    0.631172    11.00000   -1.50000
AFIX   0
C16   1    0.317711    0.399466    0.475686    11.00000    0.05614    0.03935 =
         0.03265   -0.00805    0.00606   -0.00791
AFIX 137
H16A  2    0.461959    0.349665    0.478469    11.00000   -1.50000
H16B  2    0.322659    0.487020    0.451568    11.00000   -1.50000
H16C  2    0.211953    0.317458    0.465342    11.00000   -1.50000
AFIX   0
O1    3    0.085295    0.706482    0.496569    11.00000    0.05036    0.04591 =
         0.03428    0.00831   -0.00221    0.00589
AFIX   2
H1    2   -0.046247    0.748157    0.491987    11.00000   -1.50000
HKLF 4
REM  NB7 in P2(1)2(1)2(1)
REM R1 =  0.0367 for   2539 Fo > 4sig(Fo)  and  0.0386 for all   2653 data
REM    190 parameters refined using     29 restraints
END
WGHT      0.0564      0.1691
REM Highest difference peak  0.173,  deepest hole -0.180,  1-sigma level  0.046
Q1    1  -0.1463  0.5393  0.4952  11.00000  0.05    0.17
Q2    1   0.2139  0.9216  0.5614  11.00000  0.05    0.12
Q3    1   0.0618  0.6286  0.5930  11.00000  0.05    0.12
Q4    1  -0.2282  0.5763  0.5691  11.00000  0.05    0.12
Q5    1   0.2000  0.7644  0.6717  11.00000  0.05    0.11
Q6    1  -0.1488  0.7574  0.5638  11.00000  0.05    0.11
Q7    1   0.7243  0.3983  0.5750  11.00000  0.05    0.10
Q8    1   0.5955  0.8839  0.5747  11.00000  0.05    0.10
Q9    1   0.5842  0.4015  0.5662  11.00000  0.05    0.10
Q10   1   0.0938  0.9450  0.7460  11.00000  0.05    0.09
Q11   1   0.2866  0.1354  0.6269  11.00000  0.05    0.09
Q12   1   0.1947  0.7358  0.4557  11.00000  0.05    0.09
Q13   1   0.2158  0.4193  0.4461  11.00000  0.05    0.09
Q14   1  -0.1724  0.4404  0.5551  11.00000  0.05    0.09
Q15   1  -0.2407  0.4254  0.5175  11.00000  0.05    0.09
Q16   1  -0.2050  0.4945  0.7275  11.00000  0.05    0.09
Q17   1  -0.1750  0.6840  0.7251  11.00000  0.05    0.09
Q18   1  -0.2191  0.3372  0.6994  11.00000  0.05    0.09
Q19   1  -0.1418  0.1861  0.6144  11.00000  0.05    0.09
Q20   1   0.3231  0.8816  0.7491  11.00000  0.05    0.09
Q21   1  -0.2150  0.5346  0.6078  11.00000  0.05    0.09
Q22   1   0.1719  0.4620  0.4147  11.00000  0.05    0.09
Q23   1   0.1191  0.6825  0.6358  11.00000  0.05    0.09
Q24   1  -0.1458  0.5537  0.7674  11.00000  0.05    0.08
Q25   1   0.0332  0.6997  0.4442  11.00000  0.05    0.08
;
data_New_Global_Publ_Block
_journal_date_recd_electronic     2013-06-18
_journal_date_accepted     2013-07-03
_journal_name_full     'Acta Crystallographica, Section E'
_journal_year     2013
_journal_volume     69
_journal_issue      8
_journal_page_first     o1308
_journal_page_last     o1309
_journal_paper_category     QO
_journal_paper_doi     10.1107/S1600536813018497
_journal_coeditor_code     LH5626
_publ_contact_author_name     'My Youssef, AIT ITTO'
_publ_contact_author_address
;
Laboratoire de Physico-Chimie Mol\'eculaire et Synth\'ese Organique
D\'epartement de Chimie
Facult\'e des Sciences Semlalia
BP 2390
Marrakech 40001
Morocco
;
_publ_contact_author_email     'itto35@hotmail.com or aititto@uca.ma'
_publ_contact_author_fax     '21244437408'
_publ_contact_author_phone     '21244434649'
_publ_section_title
;\
Absolute configuration of
(1<i>R</i>,3<i>S</i>,8<i>R</i>,11<i>R</i>)-3,7,7,10-\
tetramethyltricyclo[6.4.0.0^1,3^]dodec-9-en-11-ol
;
loop_
    _publ_author_name
    _publ_author_footnote
    _publ_author_address
    'Abdoullah, Bimoussa' .
;
Laboratoire de Physico-Chimie Mol\'eculaire et Synth\'ese Organique
D\'epartement de Chimie
Facult\'e des Sciences
Semlalia BP 2390, Marrakech 40001
Morocco
;
    'Aziz, Auhmani' .
;
Laboratoire de Physico-Chimie Mol\'eculaire et Synth\'ese Organique
D\'epartement de Chimie
Facult\'e des Sciences
Semlalia BP 2390, Marrakech 40001
Morocco
;
    'Ait Itto, My Youssef' .
;
Laboratoire de Physico-Chimie Mol\'eculaire et Synth\'ese Organique
D\'epartement de Chimie
Facult\'e des Sciences
Semlalia BP 2390, Marrakech 40001
Morocco
;
    'Jean-Claude Daran' .
;
Laboratoire de Chimie de Coordination, 205 route de Narbonne,
31077 Toulouse Cedex 04, France
;
    'Abdelwahed, Auhmani' .
;
Laboratoire de Physico-Chimie Mol\'eculaire et Synth\'ese Organique
D\'epartement de Chimie
Facult\'e des Sciences
Semlalia BP 2390, Marrakech 40001
Morocco
;
_publ_section_synopsis     .
