# Supplementary material for: Absolute configuration of (1R,3S,8R,11R)-3,7,7,10-tetra­methyl­tri­cyclo­[6.4.0.01,3]dodec-9-en-11-ol
Source: Acta Crystallogr Sect E Struct Rep Online. 2013 Jul 24;69(Pt 8):o1308–9. doi: 10.1107/S1600536813018497 (PMC3793796; doi:10.1107/S1600536813018497)
Supplement: Supplementary file 2 [file e-69-o1308-Isup2.hkl]

# 
# h,k,l, Fc-squared, Fo-squared, sigma(Fo-squared) and status flag 
# 
data_I
_shelx_title ' NB7 in P2(1)2(1)2(1)' 
_shelx_refln_list_code          4 
_shelx_F_calc_maximum      122.78 
_exptl_crystal_F_000       520.00 
_reflns_d_resolution_high  0.8159 
 
loop_ 
 _symmetry_equiv_pos_as_xyz 
 'x, y, z' 
 '-x+1/2, -y, z+1/2' 
 'x+1/2, -y+1/2, -z' 
 '-x, y+1/2, -z+1/2' 
 
_cell_length_a     6.1457 
_cell_length_b     8.2466 
_cell_length_c    27.4454 
_cell_angle_alpha  90.000 
_cell_angle_beta   90.000 
_cell_angle_gamma  90.000 
 
_shelx_F_squared_multiplier     1.000 
 
loop_ 
 _refln_index_h 
 _refln_index_k 
 _refln_index_l 
 _refln_F_squared_calc 
 _refln_F_squared_meas 
 _refln_F_squared_sigma 
 _refln_observed_status 
   2   0   0      551.65      652.33      7.75 o 
   4   0   0       16.56       14.86      2.67 o 
   6   0   0       33.12       32.46      1.75 o 
   1   1   0    14955.96    11252.20    191.30 o 
   2   1   0     1734.67     1799.51     13.67 o 
   3   1   0        1.14        0.57      0.43 o 
   4   1   0       73.47       82.25      6.44 o 
   5   1   0       60.03       70.44      2.11 o 
   6   1   0        0.84        0.59      0.58 o 
   7   1   0        1.53        0.97      0.61 o 
   0   2   0      596.91      583.67      6.77 o 
   1   2   0     1938.10     2028.09     18.56 o 
   2   2   0      335.34      353.08      9.81 o 
   3   2   0      132.34      127.88      4.55 o 
   4   2   0       18.83       14.70      2.80 o 
   5   2   0      121.57      123.83      6.12 o 
   6   2   0      138.73      132.17      3.93 o 
   7   2   0        9.90        9.96      1.10 o 
   1   3   0      169.24      194.93      3.18 o 
   2   3   0      194.83      177.35      3.68 o 
   3   3   0      361.52      374.56     14.13 o 
   4   3   0      432.49      406.40     16.54 o 
   5   3   0        4.62        3.67      0.64 o 
   6   3   0        6.69        8.08      0.75 o 
   7   3   0        2.58        2.69      0.88 o 
   0   4   0       33.61       36.64      2.06 o 
   1   4   0      645.53      681.75      9.39 o 
   2   4   0        8.94        5.77      0.68 o 
   3   4   0       13.25       11.08      1.79 o 
   4   4   0       80.18       81.23      2.79 o 
   5   4   0        1.07        3.79      0.68 o 
   6   4   0       33.62       34.81      2.62 o 
   1   5   0       77.84       74.55      2.63 o 
   2   5   0      166.28      167.17      5.91 o 
   3   5   0      301.94      325.14      7.35 o 
   4   5   0      346.80      301.26      6.00 o 
   5   5   0        0.01        0.45      0.57 o 
   6   5   0       21.80       18.90      1.47 o 
   0   6   0       38.51       39.20      3.62 o 
   1   6   0        0.01       -1.67      1.67 o 
   2   6   0       29.04       25.46      1.34 o 
   3   6   0       38.38       29.23      2.13 o 
   4   6   0       40.11       49.21      1.91 o 
   5   6   0       84.52       83.36      2.99 o 
   6   6   0        0.57        0.20      0.44 o 
   1   7   0        3.15        1.10      0.86 o 
   2   7   0        9.06        7.03      0.80 o 
   3   7   0       10.65        7.74      0.90 o 
   4   7   0       17.79       16.18      1.18 o 
   5   7   0       32.30       31.27      2.03 o 
   0   8   0        0.75        0.87      0.83 o 
   1   8   0       17.30       17.64      1.27 o 
   2   8   0       22.42       22.48      1.13 o 
   3   8   0        1.81        1.94      0.71 o 
   4   8   0        6.47        5.78      0.75 o 
   1   9   0        0.79        0.39      0.32 o 
   2   9   0        0.09       -0.36      0.36 o 
   3   9   0      122.78      123.62      3.18 o 
   0  10   0       10.24       10.58      0.91 o 
   1  10   0        0.68        1.38      0.54 o 
   1   0   1      637.71      670.18     10.91 o 
   2   0   1      269.75      253.99     11.71 o 
   3   0   1        0.42        0.84      0.49 o 
   4   0   1      207.62      228.82     10.37 o 
   5   0   1       52.27       51.51      2.30 o 
   6   0   1        1.39        0.80      0.42 o 
   7   0   1        0.22        0.04      0.31 o 
  -7   1   1       24.87       27.51      1.83 o 
  -6   1   1       13.32       11.46      1.35 o 
  -5   1   1       17.50       21.24      1.15 o 
  -4   1   1      145.54      157.16      9.04 o 
  -3   1   1     2210.10     2155.21     42.07 o 
  -2   1   1      143.31      141.64      2.28 o 
  -1   1   1      725.05      713.17      6.71 o 
   0   1   1     2993.46     2714.63     28.70 o 
   1   1   1      723.04      722.02      7.30 o 
   2   1   1      141.54      131.97      5.20 o 
   3   1   1     2210.42     2078.65     23.38 o 
   4   1   1      144.85      145.52      5.80 o 
   5   1   1       17.53       21.15      1.41 o 
   6   1   1       13.36       12.49      1.20 o 
   7   1   1       24.79       25.31      1.19 o 
  -7   2   1       26.76       26.45      1.81 o 
  -6   2   1       68.45       59.94      2.20 o 
  -5   2   1       39.69       30.48      1.37 o 
  -4   2   1       83.19       91.84      7.26 o 
  -3   2   1      861.08      943.47     15.91 o 
  -2   2   1     1804.05     1930.74     15.30 o 
  -1   2   1     1298.51     1311.02     10.46 o 
   0   2   1      910.79      907.74      6.85 o 
   1   2   1     1301.04     1318.86      9.69 o 
   2   2   1     1803.27     1877.27     22.40 o 
   3   2   1      859.01      927.57     12.62 o 
   4   2   1       82.60       97.66      7.36 o 
   5   2   1       39.46       25.35      1.78 o 
   6   2   1       68.51       59.48      2.61 o 
   7   2   1       26.64       24.30      1.17 o 
  -7   3   1       40.13       38.88      2.01 o 
  -6   3   1       46.98       39.91      2.96 o 
  -5   3   1       13.37       15.71      1.31 o 
  -4   3   1       93.52       90.62      4.48 o 
  -3   3   1       48.99       50.22      3.37 o 
  -2   3   1     1559.82     1700.15     16.87 o 
  -1   3   1      590.60      646.97     11.32 o 
   0   3   1      600.34      606.42      5.77 o 
   1   3   1      589.21      648.99      9.68 o 
   2   3   1     1560.61     1724.21     16.73 o 
   3   3   1       49.05       59.26      2.69 o 
   4   3   1       93.29       88.29      7.34 o 
   5   3   1       13.18       15.84      1.23 o 
   6   3   1       47.35       43.90      2.17 o 
   7   3   1       39.90       34.60      1.82 o 
  -6   4   1       25.94       28.42      2.72 o 
  -5   4   1       54.87       56.35      2.00 o 
  -4   4   1       72.46       75.20      2.67 o 
  -3   4   1       64.13       54.02      3.84 o 
  -2   4   1       13.77        9.97      1.11 o 
  -1   4   1      526.29      570.67      7.78 o 
   0   4   1      343.49      329.62      5.13 o 
   1   4   1      524.77      580.75     10.50 o 
   2   4   1       13.88       10.48      1.12 o 
   3   4   1       64.51       56.89      3.92 o 
   4   4   1       72.82       73.04      2.85 o 
   5   4   1       54.61       57.59      2.11 o 
   6   4   1       26.02       31.09      5.63 o 
  -6   5   1        6.33        8.15      0.89 o 
  -5   5   1       31.48       29.61      1.77 o 
  -4   5   1       54.73       53.63      1.92 o 
  -3   5   1       31.71       33.24      1.92 o 
  -2   5   1      160.00      155.82      5.66 o 
  -1   5   1       29.68       19.87      1.58 o 
   0   5   1      121.09      140.21      3.77 o 
   1   5   1       29.77       21.60      1.43 o 
   2   5   1      160.22      157.80      5.69 o 
   3   5   1       31.81       31.84      2.10 o 
   4   5   1       54.51       52.92      2.36 o 
   5   5   1       31.91       33.98      1.63 o 
   6   5   1        6.30        7.92      0.76 o 
  -6   6   1       23.06       21.71      1.48 o 
  -5   6   1       15.79       13.48      1.21 o 
  -4   6   1       27.51       24.68      1.60 o 
  -3   6   1       66.27       62.45      3.13 o 
  -2   6   1       16.22       11.61      1.09 o 
  -1   6   1       26.85       23.84      3.85 o 
   0   6   1      128.46      130.99      4.73 o 
   1   6   1       26.39       27.26      2.61 o 
   2   6   1       16.22       13.82      1.10 o 
   3   6   1       66.51       62.90      3.08 o 
   4   6   1       27.60       22.67      1.53 o 
   5   6   1       15.84       16.24      1.08 o 
   6   6   1       23.08       22.25      1.56 o 
  -5   7   1        1.54       -0.08      0.47 o 
  -4   7   1        4.10        4.06      0.68 o 
  -3   7   1       50.09       54.41      2.28 o 
  -2   7   1       34.91       35.04      1.47 o 
  -1   7   1       39.52       38.52      1.57 o 
   0   7   1       12.41       11.79      1.04 o 
   1   7   1       39.10       39.78      1.80 o 
   2   7   1       35.06       34.16      1.63 o 
   3   7   1       50.09       52.69      4.16 o 
   4   7   1        4.10        5.09      0.96 o 
   5   7   1        1.44        0.82      0.36 o 
  -4   8   1       25.44       24.58      1.41 o 
  -3   8   1        4.41        4.00      1.02 o 
  -2   8   1       20.05       17.34      0.99 o 
  -1   8   1        4.78        2.82      0.53 o 
   0   8   1        5.99        4.13      0.68 o 
   1   8   1        4.67        2.67      0.60 o 
   2   8   1       20.17       16.36      1.09 o 
   3   8   1        4.34        3.02      0.73 o 
   4   8   1       25.59       25.59      1.50 o 
  -3   9   1        1.94        3.00      0.73 o 
  -2   9   1       19.02       17.22      0.94 o 
  -1   9   1        3.17        2.95      0.46 o 
   0   9   1       18.78       16.66      1.12 o 
   1   9   1        3.09        2.13      0.64 o 
   2   9   1       19.17       17.86      0.92 o 
   3   9   1        1.94        3.04      0.60 o 
  -1  10   1        2.25        2.16      0.66 o 
   0  10   1        1.22        1.15      0.29 o 
   1  10   1        2.23        0.74      0.50 o 
   1   0   2    15074.30    11957.58    179.49 o 
   2   0   2      670.97      603.69      8.69 o 
   3   0   2       17.72       24.48      1.70 o 
   4   0   2        0.90       -0.01      1.01 o 
   5   0   2        2.70        2.83      0.75 o 
   6   0   2        1.04        2.07      0.47 o 
   7   0   2        0.20       -0.31      0.55 o 
  -7   1   2        7.66        7.74      1.02 o 
  -6   1   2       74.68       73.49      2.20 o 
  -5   1   2        4.51        6.00      0.96 o 
  -4   1   2       54.76       48.90      5.03 o 
  -3   1   2      427.91      519.00     15.72 o 
  -2   1   2      713.08      721.87     11.61 o 
  -1   1   2     3178.41     2988.04     21.48 o 
   0   1   2     7715.69     6204.91     51.50 o 
   1   1   2     3182.30     3015.52     26.20 o 
   2   1   2      710.38      729.73      6.10 o 
   3   1   2      425.86      488.96     19.90 o 
   4   1   2       54.70       44.65      4.34 o 
   5   1   2        4.50        4.38      0.69 o 
   6   1   2       74.76       75.95      5.21 o 
   7   1   2        7.62        7.72      0.69 o 
  -7   2   2        6.11        5.58      0.90 o 
  -6   2   2       67.11       67.83      4.56 o 
  -5   2   2      157.61      170.66      4.74 o 
  -4   2   2      220.45      208.54     11.31 o 
  -3   2   2       78.52       87.69      3.96 o 
  -2   2   2      355.66      402.85      5.32 o 
  -1   2   2     2259.60     2204.11     21.19 o 
   0   2   2     1336.18     1406.97     11.30 o 
   1   2   2     2258.14     2203.22     16.76 o 
   2   2   2      356.63      392.53      4.78 o 
   3   2   2       78.33       73.65      3.71 o 
   5   2   2      158.50      161.65      5.82 o 
   6   2   2       67.90       65.08      4.46 o 
   7   2   2        6.03        4.97      0.72 o 
  -7   3   2        1.36        2.07      0.65 o 
  -6   3   2       21.16       17.38      1.40 o 
  -5   3   2       71.28       71.31      2.17 o 
  -4   3   2       30.61       29.76      1.82 o 
  -3   3   2      129.13      124.96      5.70 o 
  -2   3   2      269.16      291.11      6.55 o 
  -1   3   2      194.94      215.66      3.46 o 
   0   3   2     1187.26     1216.81      9.79 o 
   1   3   2      194.28      216.97      3.74 o 
   2   3   2      267.06      285.81      4.28 o 
   3   3   2      129.14      124.53      4.81 o 
   4   3   2       30.14       28.69      2.83 o 
   5   3   2       71.14       68.32      2.52 o 
   6   3   2       21.20       20.52      1.80 o 
   7   3   2        1.34        1.79      1.09 o 
  -6   4   2       24.26       22.94      3.94 o 
  -5   4   2       42.66       39.45      1.97 o 
  -4   4   2       21.21       18.56      1.32 o 
  -3   4   2      197.98      188.35      7.32 o 
  -2   4   2       78.96       91.66      3.23 o 
  -1   4   2      108.02      102.37      2.39 o 
   0   4   2        5.40        7.14      1.17 o 
   1   4   2      106.74      105.78      3.10 o 
   2   4   2       78.48       85.17      2.87 o 
   3   4   2      198.02      195.57     10.88 o 
   4   4   2       21.40       17.80      0.96 o 
   5   4   2       42.85       43.24      2.52 o 
   6   4   2       24.29       22.32      1.47 o 
  -6   5   2       23.57       25.71      1.37 o 
  -5   5   2      100.73       84.49      3.35 o 
  -4   5   2       55.70       67.61      2.62 o 
  -3   5   2      104.71       94.24      3.31 o 
  -2   5   2        7.27        3.58      1.27 o 
  -1   5   2      144.42      144.47      5.37 o 
   0   5   2      225.49      232.49      4.98 o 
   1   5   2      144.50      146.26      4.21 o 
   2   5   2        7.29        5.46      1.27 o 
   3   5   2      106.45      100.51      3.79 o 
   4   5   2       55.94       62.54      2.55 o 
   5   5   2      100.25       89.82      2.65 o 
   6   5   2       23.62       25.16      1.30 o 
  -5   6   2       22.10       22.35      1.64 o 
  -4   6   2       42.48       32.87      2.08 o 
  -3   6   2       22.79       17.60      1.71 o 
  -2   6   2      188.21      187.44      5.50 o 
  -1   6   2       89.85      103.94      5.05 o 
   0   6   2        3.38       -0.69      0.84 o 
   1   6   2       90.05      106.20      5.13 o 
   2   6   2      188.16      187.93      4.17 o 
   3   6   2       22.74       19.65      3.64 o 
   4   6   2       42.38       32.67      1.81 o 
   5   6   2       22.20       20.67      1.48 o 
   6   6   2       14.01       12.61      1.17 o 
  -5   7   2       17.28       16.65      1.42 o 
  -4   7   2       46.95       50.65      2.05 o 
  -3   7   2       83.02       83.92      2.85 o 
  -2   7   2       37.20       37.63      1.53 o 
  -1   7   2       53.14       56.21      1.91 o 
   0   7   2       28.28       28.20      1.55 o 
   1   7   2       53.39       57.63      2.19 o 
   2   7   2       37.36       40.56      1.79 o 
   3   7   2       83.58       80.52      5.11 o 
   4   7   2       47.05       50.53      2.32 o 
   5   7   2       17.40       19.39      1.18 o 
  -4   8   2       16.74       16.40      1.13 o 
  -3   8   2        3.40        3.55      0.77 o 
  -2   8   2       49.44       48.49      1.89 o 
  -1   8   2       21.30       22.27      1.21 o 
   0   8   2       72.06       69.60      2.48 o 
   1   8   2       21.16       19.93      1.34 o 
   2   8   2       49.79       48.33      1.66 o 
   3   8   2        3.38        2.57      0.71 o 
   4   8   2       16.66       15.39      1.20 o 
  -3   9   2        0.04       -0.30      0.58 o 
  -2   9   2       17.46       18.32      1.12 o 
  -1   9   2        3.79        4.66      0.67 o 
   0   9   2        1.53        2.37      0.57 o 
   1   9   2        3.87        4.29      0.50 o 
   2   9   2       17.27       19.64      1.13 o 
   3   9   2        0.04        0.50      0.30 o 
   0  10   2        2.24        1.40      0.31 o 
   1  10   2       18.92       18.28      1.53 o 
   1   0   3      952.47      850.55     31.18 o 
   2   0   3      557.81      525.01      5.06 o 
   3   0   3        5.60        7.87      1.29 o 
   4   0   3      126.19      140.30      8.09 o 
   5   0   3       17.17       24.08      1.06 o 
   6   0   3       42.38       39.02      1.60 o 
   7   0   3        0.76        1.44      0.58 o 
  -7   1   3        2.49        2.78      0.62 o 
  -6   1   3       10.96        9.98      1.16 o 
  -5   1   3      100.68      105.53      3.01 o 
  -4   1   3       16.84       12.86      2.57 o 
  -3   1   3        3.13        4.00      1.08 o 
  -2   1   3     3487.59     3400.14     28.54 o 
  -1   1   3      808.26      812.07      7.29 o 
   0   1   3       20.53       23.86      0.63 o 
   1   1   3      808.26      768.52     16.31 o 
   2   1   3     3485.93     3353.03     33.29 o 
   3   1   3        3.18        2.82      0.63 o 
   4   1   3       16.61       10.58      2.18 o 
   5   1   3      100.36      107.51      5.67 o 
   6   1   3       11.29       11.32      1.18 o 
   7   1   3        2.48        1.45      0.40 o 
  -7   2   3        4.15        4.48      0.90 o 
  -6   2   3      100.93      100.63      5.40 o 
  -5   2   3       97.60       99.26      2.60 o 
  -4   2   3       77.70       91.62      7.36 o 
  -3   2   3      410.93      438.52      9.87 o 
  -2   2   3      623.26      650.36      8.02 o 
  -1   2   3       83.15      101.18      2.62 o 
   0   2   3        7.15        9.20      0.95 o 
   1   2   3       83.70       95.74      1.77 o 
   2   2   3      619.20      635.86      6.72 o 
   3   2   3      408.16      422.98      7.83 o 
   4   2   3       78.40       74.39      4.07 o 
   5   2   3       97.61      105.92      4.79 o 
   6   2   3      101.04       98.61      3.36 o 
   7   2   3        4.12        5.13      0.77 o 
  -7   3   3       12.88       15.05      1.28 o 
  -6   3   3       42.88       39.68      2.68 o 
  -5   3   3       62.25       65.89      2.14 o 
  -4   3   3       32.21       32.89      1.91 o 
  -3   3   3       16.71       11.47      1.67 o 
  -2   3   3      268.35      292.35      5.67 o 
  -1   3   3        4.72        6.21      0.53 o 
   0   3   3      152.20      131.81      2.55 o 
   1   3   3        4.35        5.69      0.80 o 
   2   3   3      268.89      305.99      4.56 o 
   3   3   3       16.73       16.41      2.28 o 
   4   3   3       32.42       29.95      2.82 o 
   5   3   3       62.72       59.76      2.35 o 
   6   3   3       43.35       43.15      1.82 o 
   7   3   3       12.72       14.71      0.85 o 
  -6   4   3       27.15       24.31      1.91 o 
  -5   4   3       37.50       40.26      2.65 o 
  -4   4   3       41.24       49.11      3.20 o 
  -3   4   3       12.05       13.14      1.96 o 
  -2   4   3       85.48       82.78      3.24 o 
  -1   4   3      473.19      501.47      6.57 o 
   0   4   3       60.57       64.19      2.50 o 
   1   4   3      472.59      520.61      8.66 o 
   2   4   3       86.34       85.24      3.37 o 
   4   4   3       41.65       47.75      1.42 o 
   5   4   3       37.33       42.77      1.94 o 
   6   4   3       27.18       26.63      1.32 o 
  -6   5   3       13.50       14.91      1.07 o 
  -5   5   3       10.79       10.62      1.01 o 
  -4   5   3       74.34       74.45      3.44 o 
  -3   5   3      141.04      146.28      4.75 o 
  -2   5   3      226.05      247.40      7.28 o 
  -1   5   3      268.03      278.24      7.65 o 
   0   5   3        8.02        6.10      0.93 o 
   1   5   3      269.72      287.44      6.15 o 
   2   5   3      226.24      235.87      6.48 o 
   3   5   3      140.83      144.32      4.53 o 
   4   5   3       74.02       74.63      2.67 o 
   5   5   3       10.79       11.10      0.95 o 
   6   5   3       13.45       13.47      0.81 o 
  -5   6   3        1.19        1.10      0.57 o 
  -4   6   3       26.47       27.11      1.67 o 
  -3   6   3      238.48      221.00      6.27 o 
  -2   6   3        9.98        8.37      1.15 o 
  -1   6   3       10.44        8.98      0.98 o 
   0   6   3       22.08       24.51      2.06 o 
   1   6   3       10.41        9.00      1.15 o 
   2   6   3        9.96        9.79      1.00 o 
   3   6   3      238.98      228.94      8.96 o 
   4   6   3       26.54       25.67      1.77 o 
   5   6   3        1.24        2.06      0.71 o 
   6   6   3       37.55       40.06      2.06 o 
  -5   7   3       23.49       13.39      1.26 o 
  -4   7   3       11.10       11.69      1.42 o 
  -3   7   3       14.79       13.22      1.56 o 
  -2   7   3       40.26       35.29      1.49 o 
  -1   7   3      128.25      129.91      2.94 o 
   0   7   3        8.70        5.78      0.89 o 
   1   7   3      129.17      127.90      3.30 o 
   2   7   3       40.39       35.58      1.70 o 
   3   7   3       14.82       14.04      2.25 o 
   4   7   3       11.13       12.00      1.88 o 
   5   7   3       23.18       20.29      1.22 o 
  -4   8   3       39.58       40.80      2.18 o 
  -3   8   3        1.66        2.65      1.31 o 
  -2   8   3        6.61        4.53      0.65 o 
  -1   8   3       69.14       70.70      2.11 o 
   0   8   3        1.96        1.51      0.58 o 
   1   8   3       69.17       69.91      2.12 o 
   2   8   3        6.72        5.90      0.63 o 
   3   8   3        1.59        0.00      0.55 o 
   4   8   3       39.82       38.07      2.16 o 
  -3   9   3       11.46       10.91      1.30 o 
  -2   9   3        7.49        7.13      0.61 o 
  -1   9   3        2.39        2.08      0.46 o 
   0   9   3       53.90       53.13      1.92 o 
   1   9   3        2.40        1.83      0.50 o 
   2   9   3        7.55        7.39      0.87 o 
   3   9   3       11.48       10.75      0.74 o 
   0  10   3        5.75        6.18      0.58 o 
   0   0   4     1460.37     1337.69     12.83 o 
   1   0   4     1221.44     1153.36     20.48 o 
   2   0   4       23.73       21.41      1.35 o 
   3   0   4        6.97        4.09      0.98 o 
   4   0   4      206.45      220.84     26.49 o 
   5   0   4      109.13      127.92      2.58 o 
   6   0   4       72.64       76.54      2.26 o 
   7   0   4       19.92       19.40      1.00 o 
  -7   1   4       14.66       16.63      1.43 o 
  -6   1   4        3.84        3.28      0.67 o 
  -5   1   4      229.13      256.17      6.10 o 
  -4   1   4      186.38      188.76     10.33 o 
  -3   1   4      167.10      181.39     16.12 o 
  -2   1   4      761.30      726.39      7.88 o 
  -1   1   4      691.43      654.18      6.01 o 
   0   1   4      208.27      202.51      3.25 o 
   1   1   4      692.35      634.81      6.50 o 
   2   1   4      757.56      708.09      6.79 o 
   3   1   4      167.55      157.95      5.60 o 
   4   1   4      186.88      175.94      8.15 o 
   5   1   4      229.11      232.63      5.54 o 
   6   1   4        3.86        3.89      0.79 o 
   7   1   4       14.67       16.64      1.34 o 
  -7   2   4       33.01       32.57      1.97 o 
  -6   2   4       70.79       70.50      2.77 o 
  -5   2   4       52.74       52.15      1.87 o 
  -4   2   4       60.12       58.20      5.85 o 
  -3   2   4       18.96       26.68      2.22 o 
  -2   2   4      202.35      217.55      4.23 o 
  -1   2   4     2048.36     1983.11     14.06 o 
   0   2   4     2447.35     2456.59     21.06 o 
   1   2   4     2049.17     1959.84     17.33 o 
   2   2   4      200.74      210.04      8.92 o 
   3   2   4       18.85       20.78      1.95 o 
   4   2   4       59.50       40.45      3.06 o 
   5   2   4       52.24       52.77      2.37 o 
   6   2   4       71.49       68.89      2.39 o 
   7   2   4       33.10       33.78      1.38 o 
  -7   3   4       21.55       18.96      1.43 o 
  -6   3   4       28.01       23.45      1.33 o 
  -5   3   4       45.64       40.29      1.67 o 
  -4   3   4       74.91       68.46      4.92 o 
  -3   3   4      219.58      216.13      9.62 o 
  -2   3   4      312.43      297.19      5.48 o 
  -1   3   4      509.74      551.62      5.75 o 
   0   3   4      124.83      144.06      3.43 o 
   1   3   4      508.87      562.38      8.34 o 
   2   3   4      310.98      309.72      5.20 o 
   3   3   4      218.15      205.77      8.69 o 
   4   3   4       75.80       73.12      2.56 o 
   5   3   4       45.93       37.54      1.91 o 
   6   3   4       28.02       26.04      1.42 o 
   7   3   4       21.68       20.09      0.99 o 
  -6   4   4       32.41       28.51      3.01 o 
  -5   4   4       89.46       77.49      3.64 o 
  -4   4   4       34.82       36.09      1.84 o 
  -3   4   4       56.62       55.11      3.93 o 
  -2   4   4        4.43        6.07      1.11 o 
  -1   4   4       70.31       61.13      2.20 o 
   0   4   4       23.88       26.85      1.66 o 
   1   4   4       70.39       61.63      2.42 o 
   2   4   4        4.39        6.44      0.99 o 
   3   4   4       56.72       56.92      4.63 o 
   4   4   4       35.04       34.12      1.30 o 
   5   4   4       89.83       80.19      2.66 o 
   6   4   4       32.26       29.36      1.38 o 
  -6   5   4        7.87        6.38      0.73 o 
  -5   5   4       22.16       19.78      2.23 o 
  -4   5   4      103.87       96.26      3.96 o 
  -3   5   4        0.54        0.81      0.42 o 
  -2   5   4      331.43      352.41     11.72 o 
  -1   5   4       11.86       10.95      1.48 o 
   0   5   4       63.49       66.79      3.27 o 
   1   5   4       12.02       12.62      1.27 o 
   2   5   4      332.19      347.87      8.16 o 
   3   5   4        0.60        1.01      1.92 o 
   4   5   4      103.62       95.44      4.04 o 
   5   5   4       22.03       21.82      1.26 o 
   6   5   4        7.89        5.63      0.55 o 
  -5   6   4        8.15        7.05      1.02 o 
  -4   6   4        7.61        8.02      1.92 o 
  -3   6   4       54.76       57.92      3.11 o 
  -2   6   4      143.27      146.85      3.37 o 
  -1   6   4      580.50      617.47      7.46 o 
   0   6   4      225.04      230.01      5.58 o 
   1   6   4      582.36      617.83      7.04 o 
   2   6   4      143.21      146.81      3.37 o 
   3   6   4       54.82       53.93      4.21 o 
   4   6   4        7.62        8.56      0.96 o 
   5   6   4        7.93        7.80      0.96 o 
  -5   7   4        4.06        3.22      0.72 o 
  -4   7   4       18.39       22.64      1.83 o 
  -3   7   4      119.52      125.48      4.53 o 
  -2   7   4       47.10       40.81      2.03 o 
  -1   7   4      133.98      138.41      3.05 o 
   0   7   4       20.24       23.65      1.71 o 
   1   7   4      133.96      134.42      4.02 o 
   2   7   4       47.24       45.14      3.17 o 
   3   7   4      120.34      116.83      6.06 o 
   4   7   4       18.39       21.08      1.68 o 
   5   7   4        4.06        3.25      0.57 o 
  -4   8   4        1.90        2.48      0.59 o 
  -3   8   4        3.35        3.02      1.18 o 
  -2   8   4       26.54       25.29      1.19 o 
  -1   8   4       82.30       83.08      2.29 o 
   0   8   4       36.29       40.14      1.88 o 
   1   8   4       82.99       80.23      2.27 o 
   2   8   4       26.64       25.39      1.34 o 
   3   8   4        3.32        3.62      1.07 o 
   4   8   4        1.90        2.17      0.56 o 
  -3   9   4       42.41       44.78      2.54 o 
  -2   9   4       17.47       15.93      1.01 o 
  -1   9   4        5.69        5.49      0.64 o 
   0   9   4        4.62        4.18      0.65 o 
   1   9   4        5.60        4.31      0.63 o 
   2   9   4       17.66       16.96      0.99 o 
   3   9   4       42.30       48.56      1.52 o 
   0  10   4       10.69       12.56      0.79 o 
   1   0   5        6.19        4.16      0.55 o 
   2   0   5       52.10       47.67      1.59 o 
   3   0   5      186.49      224.21      6.85 o 
   4   0   5      568.05      566.94     21.94 o 
   5   0   5      552.16      526.14     11.83 o 
   6   0   5       26.64       27.48      1.31 o 
   7   0   5       52.05       54.15      2.47 o 
  -7   1   5       28.02       28.58      2.59 o 
  -6   1   5      177.29      190.04      5.12 o 
  -5   1   5       90.73      100.98      2.44 o 
  -4   1   5      139.97      110.06      7.90 o 
  -3   1   5        5.17        2.55      0.85 o 
  -2   1   5      211.67      219.23      4.40 o 
  -1   1   5      502.27      491.93      5.60 o 
   0   1   5       32.90       26.13      2.03 o 
   1   1   5      500.51      477.71      9.49 o 
   2   1   5      210.56      216.66      5.35 o 
   3   1   5        5.19        3.95      0.76 o 
   4   1   5      141.26       96.42      5.56 o 
   5   1   5       91.12       93.25      2.84 o 
   6   1   5      176.30      176.21      4.54 o 
   7   1   5       28.06       30.38      1.96 o 
  -7   2   5        6.55        6.12      0.91 o 
  -6   2   5       25.33       23.06      1.18 o 
  -5   2   5      234.22      230.79      5.12 o 
  -4   2   5      156.60      149.19      9.76 o 
  -3   2   5      170.67      158.49      6.19 o 
  -2   2   5       23.90       38.28      3.02 o 
  -1   2   5      385.95      392.06      4.77 o 
   0   2   5     4623.63     4442.48     31.87 o 
   1   2   5      384.44      390.00      5.28 o 
   2   2   5       23.74       38.78      3.40 o 
   3   2   5      171.26      154.99      5.51 o 
   4   2   5      155.52      130.51      6.50 o 
   5   2   5      233.79      222.66      5.90 o 
   6   2   5       25.26       23.07      1.42 o 
   7   2   5        6.54        7.45      0.69 o 
  -7   3   5       35.04       40.08      1.99 o 
  -6   3   5        7.07        4.86      1.24 o 
  -5   3   5        7.16        7.07      0.79 o 
  -4   3   5       85.93       89.64      2.64 o 
  -3   3   5      174.89      174.80      6.62 o 
  -2   3   5      200.02      206.22      4.54 o 
  -1   3   5      342.99      393.24      5.49 o 
   0   3   5     2953.94     3000.62     26.58 o 
   1   3   5      345.52      411.17      6.85 o 
   2   3   5      199.77      198.46      5.84 o 
   3   3   5      174.85      167.29      8.05 o 
   4   3   5       86.51       89.17      3.30 o 
   5   3   5        7.27        7.39      0.76 o 
   6   3   5        7.26        6.09      1.17 o 
   7   3   5       35.12       40.21      1.98 o 
  -6   4   5       23.72       23.17      2.57 o 
  -5   4   5       12.27       13.09      1.59 o 
  -4   4   5      169.66      162.99      5.31 o 
  -3   4   5       82.16       82.85      4.90 o 
  -2   4   5      220.53      228.52      5.39 o 
  -1   4   5      309.55      329.04      5.54 o 
   0   4   5      204.39      190.15      4.55 o 
   1   4   5      309.31      323.05      7.26 o 
   2   4   5      220.70      227.33      5.88 o 
   3   4   5       83.47       87.04      5.92 o 
   4   4   5      170.30      166.63      3.73 o 
   5   4   5       12.06       13.39      1.11 o 
   6   4   5       23.68       23.36      1.22 o 
  -6   5   5       13.73       14.89      1.11 o 
  -5   5   5       28.24       26.23      1.51 o 
  -4   5   5        8.56        5.60      1.14 o 
  -3   5   5       21.01       20.55      1.83 o 
  -2   5   5       57.42       55.03      3.39 o 
  -1   5   5      387.34      400.63      9.49 o 
   0   5   5      389.54      390.25      7.65 o 
   1   5   5      390.65      400.93      7.60 o 
   2   5   5       57.40       54.76      3.12 o 
   3   5   5       21.03       19.63      2.39 o 
   4   5   5        8.53        5.37      0.95 o 
   5   5   5       28.74       29.30      1.75 o 
   6   5   5       13.79       14.86      0.82 o 
  -5   6   5       11.12       11.36      0.96 o 
  -4   6   5       27.94       27.19      2.10 o 
  -3   6   5      102.64      103.56      4.17 o 
  -2   6   5       86.66       83.88      2.52 o 
  -1   6   5      145.40      160.36      3.52 o 
   0   6   5      154.96      158.68      3.74 o 
   1   6   5      146.34      157.16      4.49 o 
   2   6   5       86.45       80.91      2.82 o 
   3   6   5      103.19      103.37      5.69 o 
   4   6   5       27.92       27.32      2.09 o 
   5   6   5       11.24       10.75      1.09 o 
  -5   7   5       17.27       18.26      1.50 o 
  -4   7   5       24.38       21.67      1.71 o 
  -3   7   5       91.18       90.03      3.81 o 
  -2   7   5      228.64      227.12      4.48 o 
  -1   7   5      199.53      203.84      3.77 o 
   0   7   5      111.04      100.39      4.22 o 
   1   7   5      198.30      195.40      4.17 o 
   2   7   5      228.43      219.46      4.38 o 
   3   7   5       91.12       88.67      5.28 o 
   4   7   5       24.44       23.40      1.76 o 
   5   7   5       17.13       18.00      1.62 o 
  -4   8   5        8.00        9.30      0.89 o 
  -3   8   5       24.60       28.21      1.85 o 
  -2   8   5       59.56       62.62      1.86 o 
  -1   8   5       68.22       68.05      2.05 o 
   0   8   5      173.05      172.38      3.96 o 
   1   8   5       68.40       65.74      2.28 o 
   2   8   5       59.20       59.53      2.04 o 
   3   8   5       24.25       30.09      1.89 o 
   4   8   5        8.02        9.29      0.92 o 
  -3   9   5       14.96       13.57      1.38 o 
  -2   9   5       56.24       54.91      1.83 o 
  -1   9   5       32.29       29.71      1.33 o 
   0   9   5       34.90       34.83      1.53 o 
   1   9   5       32.58       31.15      1.40 o 
   2   9   5       55.95       52.15      1.87 o 
   3   9   5       14.95       16.42      0.87 o 
   0   0   6     6969.25     5861.29     62.90 o 
   1   0   6       51.45       59.56      2.53 o 
   2   0   6      562.56      510.12      9.12 o 
   3   0   6      131.81      133.12     11.80 o 
   4   0   6       24.42       26.88      2.56 o 
   5   0   6       92.90      101.88      2.30 o 
   6   0   6      190.63      194.47      3.85 o 
   7   0   6       80.11       91.01      3.35 o 
  -7   1   6        3.87        5.78      1.33 o 
  -6   1   6       83.24       88.48      3.29 o 
  -5   1   6      244.54      246.93      4.09 o 
  -4   1   6      135.95      130.97     10.03 o 
  -3   1   6      201.68      204.58      6.92 o 
  -2   1   6      157.29      170.52      2.71 o 
  -1   1   6      652.75      598.68      7.62 o 
   0   1   6     1209.44     1156.78     12.47 o 
   1   1   6      653.61      596.43      7.70 o 
   2   1   6      155.06      172.71      3.29 o 
   3   1   6      202.36      192.94      6.50 o 
   4   1   6      135.19      115.68      5.63 o 
   5   1   6      244.54      232.33      5.54 o 
   6   1   6       83.20       89.26      3.10 o 
   7   1   6        3.86        5.20      1.62 o 
  -7   2   6       43.54       41.63      2.17 o 
  -6   2   6       10.72       11.32      1.00 o 
  -5   2   6       72.71       73.33      3.16 o 
  -4   2   6      313.64      306.29     14.42 o 
  -3   2   6      290.43      303.38     11.84 o 
  -2   2   6      461.63      446.97      6.80 o 
  -1   2   6      909.99      939.44      8.93 o 
   0   2   6     3586.13     3419.24     25.53 o 
   1   2   6      913.92      947.68     10.06 o 
   2   2   6      462.36      447.14     10.74 o 
   3   2   6      290.65      274.54      7.75 o 
   4   2   6      312.74      287.11      8.99 o 
   5   2   6       72.46       71.68      2.50 o 
   6   2   6       10.55       11.25      1.02 o 
   7   2   6       43.66       46.85      1.60 o 
  -7   3   6        1.04        1.95      0.54 o 
  -6   3   6      136.96      132.64      6.91 o 
  -5   3   6       21.52       16.97      1.43 o 
  -4   3   6       27.50       35.04      1.65 o 
  -3   3   6      235.00      240.80      7.98 o 
  -2   3   6       84.96      101.66      3.16 o 
  -1   3   6     1448.92     1461.25     15.33 o 
   0   3   6      263.50      285.98      5.11 o 
   1   3   6     1445.60     1486.37     16.95 o 
   2   3   6       85.36       96.04      2.89 o 
   3   3   6      234.25      224.96      6.99 o 
   4   3   6       27.43       32.80      1.96 o 
   5   3   6       21.59       15.40      1.11 o 
   6   3   6      136.88      149.99      5.19 o 
   7   3   6        1.07        2.00      0.88 o 
  -6   4   6       29.92       28.82      4.41 o 
  -5   4   6        8.22        8.05      1.27 o 
  -4   4   6       14.89       15.91      1.08 o 
  -3   4   6      124.31      121.77      6.02 o 
  -2   4   6      203.54      220.27      5.37 o 
  -1   4   6      161.20      185.30      4.08 o 
   0   4   6      727.93      776.90     10.60 o 
   1   4   6      159.37      180.71      4.44 o 
   2   4   6      203.23      221.75      5.93 o 
   3   4   6      123.92      123.98      7.44 o 
   4   4   6       14.83       15.33      1.01 o 
   5   4   6        8.49        8.26      0.89 o 
   6   4   6       29.79       31.16      1.39 o 
  -6   5   6        7.67        5.76      0.67 o 
  -5   5   6       14.07       11.85      1.44 o 
  -4   5   6       12.27       11.18      1.40 o 
  -3   5   6      156.57      154.22      4.19 o 
  -2   5   6      195.26      204.45      7.63 o 
  -1   5   6      113.11      117.04      4.95 o 
   0   5   6        0.75        1.55      0.67 o 
   1   5   6      113.99      116.94      3.94 o 
   2   5   6      195.55      204.85      6.29 o 
   3   5   6      154.66      147.78      6.61 o 
   4   5   6       12.30        9.48      1.31 o 
   5   5   6       14.19       14.81      1.28 o 
   6   5   6        7.66        7.28      0.50 o 
  -5   6   6        2.31        1.34      0.46 o 
  -4   6   6        7.20        5.70      1.08 o 
  -3   6   6       66.13       61.20      3.18 o 
  -2   6   6      413.00      416.32      5.61 o 
  -1   6   6      114.01      127.57      2.78 o 
   0   6   6       67.54       66.00      2.20 o 
   1   6   6      112.73      123.95      4.41 o 
   2   6   6      412.48      412.62      9.83 o 
   3   6   6       66.06       56.38      4.20 o 
   4   6   6        7.21        4.87      1.08 o 
   5   6   6        2.36        1.50      0.94 o 
  -5   7   6        0.73        0.19      0.43 o 
  -4   7   6       24.67       27.93      1.92 o 
  -3   7   6       37.20       35.83      2.40 o 
  -2   7   6      117.66      120.99      3.15 o 
  -1   7   6       49.46       46.58      1.91 o 
   0   7   6       95.10       91.75      4.04 o 
   1   7   6       48.97       46.61      2.24 o 
   2   7   6      117.79      121.72      3.16 o 
   3   7   6       37.86       33.49      3.21 o 
   4   7   6       24.51       22.39      1.73 o 
   5   7   6        0.70        0.27      0.40 o 
  -4   8   6       14.21       14.82      1.40 o 
  -3   8   6       49.18       47.11      2.37 o 
  -2   8   6       51.27       51.98      1.69 o 
  -1   8   6       15.37       15.27      0.99 o 
   0   8   6        0.34        0.52      0.54 o 
   1   8   6       15.59       13.34      1.05 o 
   2   8   6       51.24       50.35      1.87 o 
   3   8   6       49.11       46.42      2.40 o 
   4   8   6       14.28       14.90      1.15 o 
  -3   9   6       12.60        9.96      1.15 o 
  -2   9   6       15.62       18.00      1.02 o 
  -1   9   6        1.59        1.98      0.47 o 
   0   9   6       38.48       41.39      1.63 o 
   1   9   6        1.54        1.16      0.43 o 
   2   9   6       15.84       17.27      0.89 o 
   3   9   6       12.41       11.58      1.32 o 
   1   0   7      358.10      348.42      3.86 o 
   2   0   7     1223.73     1180.92     19.46 o 
   3   0   7       41.15       35.86      2.76 o 
   4   0   7      402.04      347.11     10.63 o 
   5   0   7       25.63       25.91      1.34 o 
   6   0   7       58.51       61.18      2.21 o 
   7   0   7        0.02        0.20      0.51 o 
  -7   1   7       15.25       16.19      0.98 o 
  -6   1   7       46.51       45.81      1.92 o 
  -5   1   7      105.10      100.97      2.46 o 
  -4   1   7      729.74      702.57     16.09 o 
  -3   1   7       11.20        8.69      1.50 o 
  -2   1   7      467.95      456.85      6.39 o 
  -1   1   7      772.94      782.39      8.28 o 
   0   1   7      358.86      355.28      5.41 o 
   1   1   7      773.58      782.26     16.00 o 
   2   1   7      470.22      445.69      6.15 o 
   3   1   7       11.17       10.77      1.97 o 
   4   1   7      729.27      649.34     14.91 o 
   5   1   7      105.29      102.92      3.60 o 
   6   1   7       45.74       41.32      2.09 o 
   7   1   7       15.31       15.54      1.23 o 
  -7   2   7        3.47        2.48      0.61 o 
  -6   2   7        1.50        1.13      0.55 o 
  -5   2   7       88.09       82.26      2.74 o 
  -4   2   7       72.66       69.27      6.71 o 
  -3   2   7      763.01      728.09     15.13 o 
  -2   2   7       90.81      121.34      3.19 o 
  -1   2   7      134.70      136.74      3.00 o 
   0   2   7      933.34     1024.18      9.27 o 
   1   2   7      134.93      133.78      4.03 o 
   2   2   7       90.94      133.04      4.27 o 
   3   2   7      763.29      698.73     14.10 o 
   4   2   7       71.79       60.37      5.81 o 
   5   2   7       87.71       85.09      3.04 o 
   6   2   7        1.49        0.34      0.60 o 
   7   2   7        3.43        3.70      0.84 o 
  -7   3   7       36.11       39.19      1.87 o 
  -6   3   7        1.80        3.71      1.34 o 
  -5   3   7        7.76        7.32      0.77 o 
  -4   3   7       77.38       82.70      2.68 o 
  -3   3   7      248.65      259.49      8.42 o 
  -2   3   7      121.57      139.65      3.82 o 
  -1   3   7      561.04      598.07      7.14 o 
   0   3   7      169.70      176.18      3.98 o 
   1   3   7      557.37      588.11      8.09 o 
   2   3   7      121.01      136.11      3.58 o 
   3   3   7      248.21      232.67      7.34 o 
   4   3   7       77.06       78.06      5.79 o 
   5   3   7        7.54        6.84      0.88 o 
   6   3   7        1.76        1.37      0.53 o 
   7   3   7       35.85       41.65      1.94 o 
  -6   4   7       30.02       29.70      3.24 o 
  -5   4   7       47.18       47.97      3.21 o 
  -4   4   7      196.80      205.16      4.90 o 
  -3   4   7      204.29      212.54      8.21 o 
  -2   4   7      690.57      730.27     10.88 o 
  -1   4   7       34.97       39.85      1.89 o 
   0   4   7        4.63        4.43      0.79 o 
   1   4   7       35.06       42.26      2.15 o 
   2   4   7      690.87      745.67     13.08 o 
   3   4   7      203.13      200.74      9.82 o 
   4   4   7      196.25      198.74      4.27 o 
   5   4   7       47.46       43.17      2.19 o 
   6   4   7       29.92       34.48      1.31 o 
  -6   5   7       13.72       16.91      1.07 o 
  -5   5   7       32.42       27.71      2.06 o 
  -4   5   7      126.09      119.37      4.46 o 
  -3   5   7       19.37       22.70      1.27 o 
  -2   5   7       16.59       16.26      1.96 o 
  -1   5   7      311.09      306.86      9.25 o 
   0   5   7      148.03      157.81      4.79 o 
   1   5   7      309.90      315.11      6.83 o 
   2   5   7       16.69       19.75      1.97 o 
   3   5   7       19.46       18.35      2.27 o 
   4   5   7      126.06      121.62      4.48 o 
   5   5   7       32.77       30.58      1.73 o 
   6   5   7       13.70       15.62      0.87 o 
  -5   6   7       20.55       18.53      1.17 o 
  -4   6   7       11.95        9.66      2.14 o 
  -3   6   7       12.37       13.67      1.59 o 
  -2   6   7       58.02       60.22      1.93 o 
  -1   6   7      139.80      143.97      3.37 o 
   0   6   7       76.81       84.80      2.94 o 
   1   6   7      139.77      136.02      3.69 o 
   2   6   7       57.95       55.46      2.36 o 
   3   6   7       12.27       13.98      2.17 o 
   4   6   7       12.00       10.74      2.35 o 
   5   6   7       20.63       20.01      1.97 o 
  -5   7   7        8.73        8.03      1.04 o 
  -4   7   7        1.19        1.75      0.64 o 
  -3   7   7        8.65        7.27      1.19 o 
  -2   7   7        1.49       -0.37      0.60 o 
  -1   7   7      377.92      383.87      6.00 o 
   0   7   7      388.36      435.99      9.66 o 
   1   7   7      375.71      363.66      9.02 o 
   2   7   7        1.53        0.23      0.44 o 
   3   7   7        8.62        6.86      1.63 o 
   4   7   7        1.20        1.78      0.70 o 
   5   7   7        8.70        8.93      0.82 o 
  -4   8   7       16.29       17.75      1.16 o 
  -3   8   7       21.71       20.49      1.56 o 
  -2   8   7       60.62       59.46      1.79 o 
  -1   8   7       38.71       36.60      1.46 o 
   0   8   7       74.57       70.84      2.45 o 
   1   8   7       38.71       37.56      1.69 o 
   2   8   7       60.47       62.98      2.07 o 
   3   8   7       21.35       18.02      1.49 o 
   4   8   7       16.10       17.39      1.74 o 
  -3   9   7        8.92        9.52      1.12 o 
  -2   9   7        1.44        1.10      0.33 o 
  -1   9   7       59.31       57.50      2.14 o 
   0   9   7        0.75        1.71      0.49 o 
   1   9   7       59.50       58.48      1.86 o 
   2   9   7        1.39        1.56      0.33 o 
   3   9   7        8.96        7.63      1.07 o 
   0   0   8     1105.34     1033.22     13.58 o 
   1   0   8     1609.83     1528.87     12.33 o 
   2   0   8       58.73       77.08      2.92 o 
   3   0   8      296.60      292.03     19.94 o 
   4   0   8        7.90        8.44      1.37 o 
   5   0   8      388.41      376.05      4.78 o 
   6   0   8        0.29        0.81      0.45 o 
   7   0   8        9.09       13.92      1.29 o 
  -7   1   8       61.68       56.85      2.42 o 
  -6   1   8      106.42       99.44      2.82 o 
  -5   1   8       82.51       91.98      2.67 o 
  -4   1   8      420.46      410.27     11.89 o 
  -3   1   8       37.59       39.66      4.83 o 
  -2   1   8      979.02     1008.90     17.28 o 
  -1   1   8      212.42      219.90      3.67 o 
   0   1   8      502.85      490.97      5.67 o 
   1   1   8      212.57      214.40      4.31 o 
   2   1   8      979.39      980.13     14.27 o 
   3   1   8       37.77       44.19      2.44 o 
   4   1   8      417.71      366.84     10.87 o 
   5   1   8       82.26       89.64      2.01 o 
   6   1   8      106.43      100.17      3.23 o 
   7   1   8       61.58       62.81      2.70 o 
  -7   2   8       13.05       11.83      1.09 o 
  -6   2   8       46.23       49.87      1.95 o 
  -5   2   8      137.43      137.51      3.15 o 
  -4   2   8      255.91      255.47      5.27 o 
  -3   2   8      358.22      366.39     10.21 o 
  -2   2   8      574.85      584.72     11.31 o 
  -1   2   8       14.36       17.20      0.97 o 
   0   2   8      561.17      538.03      6.75 o 
   1   2   8       14.78       20.52      1.23 o 
   2   2   8      574.93      565.73     22.67 o 
   3   2   8      358.08      337.73     10.82 o 
   4   2   8      255.48      239.22     13.16 o 
   5   2   8      136.94      141.21      3.18 o 
   6   2   8       45.57       45.38      1.86 o 
   7   2   8       13.15        9.61      1.04 o 
  -6   3   8       41.24       44.94      3.41 o 
  -5   3   8       14.84       17.76      1.13 o 
  -4   3   8       29.15       26.62      1.48 o 
  -3   3   8      267.17      268.45     11.44 o 
  -2   3   8      344.64      349.17      5.71 o 
  -1   3   8      315.42      328.92      5.97 o 
   0   3   8       93.75      111.00      3.19 o 
   1   3   8      316.33      329.04      5.82 o 
   2   3   8      344.88      346.79      8.92 o 
   3   3   8      265.88      242.44     14.66 o 
   4   3   8       28.65       27.77      1.82 o 
   5   3   8       14.81       17.27      1.27 o 
   6   3   8       41.14       44.32      1.48 o 
  -6   4   8       14.04       17.92      2.13 o 
  -5   4   8       21.89       22.97      1.59 o 
  -4   4   8      105.15      103.25      3.28 o 
  -3   4   8       79.37       73.90      4.78 o 
  -2   4   8      378.84      388.29      7.61 o 
  -1   4   8      602.12      609.88      8.39 o 
   0   4   8        4.98        6.57      0.93 o 
   1   4   8      598.80      634.92      9.52 o 
   2   4   8      379.19      399.95      8.59 o 
   3   4   8       79.63       75.76      6.01 o 
   4   4   8      105.68      102.94      2.97 o 
   5   4   8       21.74       20.11      1.33 o 
   6   4   8       14.20       18.22      0.94 o 
  -6   5   8       26.93       27.87      1.35 o 
  -5   5   8       21.07       20.19      1.79 o 
  -4   5   8      162.60      145.19      4.99 o 
  -3   5   8        5.26        6.23      0.91 o 
  -2   5   8      138.45      150.02      7.90 o 
  -1   5   8      176.74      191.49      5.51 o 
   0   5   8        4.54        3.44      0.81 o 
   1   5   8      178.19      198.25      5.38 o 
   2   5   8      138.78      156.63      5.82 o 
   3   5   8        5.35        5.57      1.40 o 
   4   5   8      162.51      153.03      5.06 o 
   5   5   8       21.25       21.14      1.22 o 
   6   5   8       26.97       27.06      1.16 o 
  -5   6   8        3.41        3.56      0.78 o 
  -4   6   8       16.41       15.61      1.61 o 
  -3   6   8      197.59      194.55      4.19 o 
  -2   6   8       60.53       63.47      2.65 o 
  -1   6   8       64.41       64.74      2.23 o 
   0   6   8      123.29      133.72      3.78 o 
   1   6   8       63.19       61.98      2.46 o 
   2   6   8       60.81       57.00      2.41 o 
   3   6   8      197.95      190.96      8.01 o 
   4   6   8       16.45       16.17      2.10 o 
   5   6   8        3.30        4.95      1.08 o 
  -5   7   8       49.65       54.99      1.95 o 
  -4   7   8        6.01        6.11      0.96 o 
  -3   7   8        1.62        1.77      0.77 o 
  -2   7   8       45.71       44.80      1.87 o 
  -1   7   8       12.45       10.70      0.95 o 
   0   7   8        0.00        0.59      0.79 o 
   1   7   8       12.62       11.06      1.14 o 
   2   7   8       45.76       49.18      1.99 o 
   3   7   8        1.50        1.59      1.10 o 
   4   7   8        5.95        6.94      1.04 o 
   5   7   8       49.68       52.33      1.89 o 
  -4   8   8       42.49       40.99      3.39 o 
  -3   8   8       22.63       22.01      1.62 o 
  -2   8   8       12.44       14.53      0.89 o 
  -1   8   8        5.83        6.94      0.69 o 
   0   8   8        0.46       -0.10      0.53 o 
   1   8   8        5.63        6.15      0.76 o 
   2   8   8       12.52       16.22      1.23 o 
   3   8   8       22.55       22.00      1.65 o 
   4   8   8       42.50       39.21      2.51 o 
  -2   9   8       12.38       12.63      0.78 o 
  -1   9   8       37.61       41.26      1.46 o 
   0   9   8       58.62       60.96      1.90 o 
   1   9   8       37.61       41.57      1.53 o 
   2   9   8       12.30       12.58      0.85 o 
   1   0   9      275.60      289.84      5.72 o 
   2   0   9      959.62      947.34     10.67 o 
   3   0   9      157.16      146.61      5.47 o 
   4   0   9        7.14       11.82      1.58 o 
   5   0   9       33.92       36.97      1.33 o 
   6   0   9        6.18        5.86      0.72 o 
   7   0   9       11.86       14.49      1.30 o 
  -7   1   9       11.64       10.25      0.98 o 
  -6   1   9       20.36       24.17      1.38 o 
  -5   1   9      119.54      135.52      3.88 o 
  -4   1   9       84.37       71.18      4.75 o 
  -3   1   9      205.26      237.50      9.03 o 
  -2   1   9      635.96      650.21      9.34 o 
  -1   1   9      289.00      303.77      5.37 o 
   0   1   9     3422.79     3235.10     47.66 o 
   1   1   9      288.63      316.05      8.39 o 
   2   1   9      637.51      626.46     11.03 o 
   3   1   9      205.36      248.74      6.21 o 
   4   1   9       83.74       61.68      6.63 o 
   5   1   9      119.50      130.61      2.50 o 
   6   1   9       20.03       20.78      1.50 o 
   7   1   9       11.70        9.93      1.05 o 
  -7   2   9       27.62       24.98      1.53 o 
  -6   2   9        8.79        8.01      0.85 o 
  -5   2   9        1.34        1.81      0.55 o 
  -4   2   9       16.40       18.53      1.02 o 
  -3   2   9       50.95       43.32      3.38 o 
  -2   2   9      274.67      261.21      5.07 o 
  -1   2   9      649.53      675.57      7.55 o 
   0   2   9       39.93       46.19      1.57 o 
   1   2   9      649.05      680.94     11.73 o 
   2   2   9      275.45      257.83      9.42 o 
   3   2   9       50.67       45.44      3.24 o 
   4   2   9       16.69       20.27      1.06 o 
   5   2   9        1.31        1.42      0.44 o 
   6   2   9        8.83        7.61      0.72 o 
   7   2   9       27.58       25.80      1.59 o 
  -6   3   9       29.24       30.75      2.81 o 
  -5   3   9       63.05       66.96      2.63 o 
  -4   3   9        5.35        5.93      0.57 o 
  -3   3   9      354.00      328.38      9.86 o 
  -2   3   9      273.28      282.60      5.97 o 
  -1   3   9      631.06      658.41      9.28 o 
   0   3   9      258.74      353.81      6.22 o 
   1   3   9      633.00      679.77      9.32 o 
   2   3   9      273.83      261.73      6.26 o 
   3   3   9      353.87      298.03     25.57 o 
   4   3   9        5.30        8.33      0.88 o 
   5   3   9       62.40       64.73      2.40 o 
   6   3   9       28.97       31.08      1.23 o 
  -6   4   9       12.44       13.17      1.83 o 
  -5   4   9        2.65        3.54      0.92 o 
  -4   4   9      337.09      318.87      5.07 o 
  -3   4   9      143.17      161.13      4.03 o 
  -2   4   9      292.65      309.47      6.81 o 
  -1   4   9       77.32       73.64      2.68 o 
   0   4   9      422.43      478.45      8.24 o 
   1   4   9       77.54       80.70      4.03 o 
   2   4   9      293.49      304.55      7.53 o 
   3   4   9      142.71      167.79      6.61 o 
   4   4   9      336.21      327.79      5.77 o 
   5   4   9        2.72        1.79      0.69 o 
   6   4   9       12.37       14.00      0.77 o 
  -6   5   9        2.75        3.39      0.52 o 
  -5   5   9      132.14      121.94      4.28 o 
  -4   5   9       24.19       22.78      1.58 o 
  -3   5   9      202.85      202.76      4.54 o 
  -2   5   9       93.38       89.95      3.49 o 
  -1   5   9       65.91       80.16      4.97 o 
   0   5   9        9.43       16.47      1.63 o 
   1   5   9       65.40       74.04      3.28 o 
   2   5   9       93.69       89.50      4.85 o 
   3   5   9      202.83      205.40      8.11 o 
   4   5   9       24.13       22.34      1.94 o 
   5   5   9      131.43      136.84      4.22 o 
   6   5   9        2.76        2.95      0.42 o 
  -5   6   9        6.57        6.38      0.70 o 
  -4   6   9        4.12        2.42      0.81 o 
  -3   6   9      193.29      184.32      4.09 o 
  -2   6   9       40.77       41.24      2.17 o 
  -1   6   9       10.96        8.89      0.85 o 
   0   6   9       11.77       12.49      1.16 o 
   1   6   9       10.84        8.29      0.94 o 
   2   6   9       40.89       42.94      2.08 o 
   3   6   9      192.15      182.40      7.77 o 
   4   6   9        4.15        2.22      0.82 o 
   5   6   9        6.58        6.34      0.93 o 
  -4   7   9       13.52       13.72      1.32 o 
  -3   7   9        4.01        3.66      0.86 o 
  -2   7   9        5.10        6.40      1.14 o 
  -1   7   9       32.22       31.16      1.84 o 
   0   7   9       78.22       84.86      3.90 o 
   1   7   9       32.03       33.23      1.89 o 
   2   7   9        5.00        5.56      0.88 o 
   3   7   9        3.98        3.05      0.92 o 
   4   7   9       13.56       13.08      1.30 o 
   5   7   9       11.07        9.94      0.81 o 
  -4   8   9       14.82       15.21      0.82 o 
  -3   8   9       14.99       14.79      1.32 o 
  -2   8   9       46.01       44.23      1.49 o 
  -1   8   9       49.45       53.41      2.74 o 
   0   8   9        0.01       -0.54      0.54 o 
   1   8   9       49.11       54.62      1.99 o 
   2   8   9       45.77       44.88      1.96 o 
   3   8   9       14.69       14.46      1.31 o 
   4   8   9       14.99       14.53      1.00 o 
  -2   9   9        8.22        7.68      1.51 o 
  -1   9   9       23.77       23.72      1.09 o 
   0   9   9        0.16        0.31      0.37 o 
   1   9   9       23.99       24.32      1.35 o 
   2   9   9        8.31        8.13      0.69 o 
   0   0  10      543.98      473.72     20.23 o 
   1   0  10     1042.86     1088.98      9.74 o 
   2   0  10      391.57      391.86      7.38 o 
   3   0  10        0.14        0.28      0.57 o 
   4   0  10       19.29       20.85      2.05 o 
   5   0  10      119.56      120.06      2.52 o 
   6   0  10        4.05        2.72      0.69 o 
   7   0  10       28.53       25.00      1.58 o 
  -6   1  10        5.20        4.62      0.84 o 
  -5   1  10       84.04       78.13      2.17 o 
  -4   1  10       46.24       48.79      1.78 o 
  -3   1  10       43.13       35.86      3.04 o 
  -2   1  10      360.05      370.42     10.86 o 
  -1   1  10      186.98      202.65      4.91 o 
   0   1  10      352.55      337.57      7.18 o 
   1   1  10      185.69      200.96      6.39 o 
   2   1  10      362.32      365.72      8.75 o 
   3   1  10       43.01       40.68      2.45 o 
   4   1  10       45.59       46.39      1.40 o 
   5   1  10       84.35       76.17      1.88 o 
   6   1  10        5.18        5.62      0.69 o 
   7   1  10       14.98       14.89      1.23 o 
  -6   2  10       74.59       82.96      2.67 o 
  -5   2  10      207.34      214.41      4.93 o 
  -4   2  10      174.64      196.68      3.59 o 
  -3   2  10       36.08       37.68      3.20 o 
  -2   2  10      231.39      243.13      5.03 o 
  -1   2  10      736.75      735.37      9.02 o 
   0   2  10        5.08        7.10      0.69 o 
   1   2  10      737.75      731.40      9.34 o 
   2   2  10      230.44      229.83     11.14 o 
   3   2  10       36.05       35.67      4.95 o 
   4   2  10      174.03      186.55      3.60 o 
   5   2  10      206.79      213.14      4.10 o 
   6   2  10       74.03       81.45      2.28 o 
   7   2  10       22.77       24.23      1.47 o 
  -6   3  10        6.50        7.76      2.02 o 
  -5   3  10       32.86       33.39      2.25 o 
  -4   3  10      112.14      116.47      3.62 o 
  -3   3  10      162.62      165.94     10.39 o 
  -2   3  10        9.22       12.68      1.09 o 
  -1   3  10      223.66      224.64      5.02 o 
   0   3  10      545.36      568.51      8.51 o 
   1   3  10      223.73      221.09      6.56 o 
   2   3  10        8.85       13.11      1.23 o 
   3   3  10      162.37      135.53      5.95 o 
   4   3  10      112.98      118.66      3.48 o 
   5   3  10       33.06       31.17      1.73 o 
   6   3  10        6.55        7.49      0.64 o 
  -6   4  10       30.30       26.73      1.51 o 
  -5   4  10       66.82       70.07      3.51 o 
  -4   4  10      154.20      151.75      3.33 o 
  -3   4  10       72.81       65.60      1.92 o 
  -2   4  10       59.53       55.66      2.85 o 
  -1   4  10      569.80      541.19      9.20 o 
   0   4  10      123.20      128.40      4.07 o 
   1   4  10      568.71      556.14     11.13 o 
   2   4  10       59.16       58.22      3.25 o 
   3   4  10       72.85       66.71      3.06 o 
   4   4  10      154.92      154.27      4.03 o 
   5   4  10       66.48       67.32      2.32 o 
   6   4  10       30.52       29.43      1.77 o 
  -6   5  10       13.43       15.52      0.93 o 
  -5   5  10       12.67       13.19      1.43 o 
  -4   5  10        0.65       -0.12      0.45 o 
  -3   5  10      160.48      158.22      3.99 o 
  -2   5  10      287.75      311.39      6.99 o 
  -1   5  10       75.01       71.19      3.44 o 
   0   5  10      104.72      121.49      4.40 o 
   1   5  10       75.27       68.64      3.23 o 
   2   5  10      288.40      305.84      7.22 o 
   3   5  10      162.37      155.24      6.99 o 
   4   5  10        0.64        0.80      0.68 o 
   5   5  10       12.65       12.78      1.15 o 
   6   5  10       13.46       16.69      0.82 o 
  -5   6  10       73.79       73.94      2.19 o 
  -4   6  10        3.17        2.44      0.80 o 
  -3   6  10       29.05       31.52      1.94 o 
  -2   6  10       55.16       60.68      2.62 o 
  -1   6  10      138.28      144.82      3.87 o 
   0   6  10      137.86      133.55      3.85 o 
   1   6  10      139.58      143.55      3.90 o 
   2   6  10       55.25       56.54      2.43 o 
   3   6  10       29.11       35.68      3.32 o 
   4   6  10        3.20        3.04      0.87 o 
   5   6  10       74.47       75.17      2.11 o 
  -4   7  10       29.58       30.36      1.86 o 
  -3   7  10       37.90       35.63      2.36 o 
  -2   7  10       90.89       83.24      3.71 o 
  -1   7  10       11.48       10.41      0.98 o 
   0   7  10       14.21       13.55      1.61 o 
   1   7  10       11.29        9.64      1.06 o 
   2   7  10       91.15       87.37      3.67 o 
   3   7  10       37.63       36.73      2.36 o 
   4   7  10       29.73       30.57      2.74 o 
  -4   8  10        4.26        4.30      0.82 o 
  -3   8  10        2.16        2.14      0.60 o 
  -2   8  10        0.09        0.27      0.37 o 
  -1   8  10        6.95        7.79      0.79 o 
   0   8  10        4.37        3.68      0.67 o 
   1   8  10        6.95        8.09      0.89 o 
   2   8  10        0.10        0.32      0.47 o 
   3   8  10        2.15        2.69      0.98 o 
   4   8  10        4.29        3.69      0.80 o 
  -2   9  10       23.33       21.97      1.09 o 
  -1   9  10       10.79       11.63      0.76 o 
   0   9  10       21.10       20.39      1.05 o 
   1   9  10       10.74        9.80      0.85 o 
   2   9  10       23.16       21.72      1.33 o 
   1   0  11      153.45      154.98      3.40 o 
   2   0  11       31.78       14.68      1.40 o 
   3   0  11       17.03       21.72      1.93 o 
   4   0  11        0.75        0.66      0.32 o 
   5   0  11      102.87      108.39      2.39 o 
   6   0  11        1.25        0.04      0.59 o 
   7   0  11        4.34        5.14      0.75 o 
  -6   1  11       38.72       40.97      3.30 o 
  -5   1  11       83.56       85.67      2.02 o 
  -4   1  11       10.24       11.71      0.73 o 
  -3   1  11        8.08        6.65      1.41 o 
  -2   1  11      111.82      116.92      4.65 o 
  -1   1  11     2078.21     2105.57     24.52 o 
   0   1  11     2398.81     2280.99     21.58 o 
   1   1  11     2077.21     2091.63     27.89 o 
   2   1  11      112.91      114.16      4.75 o 
   3   1  11        8.23        6.90      1.08 o 
   4   1  11       10.06       12.79      0.71 o 
   5   1  11       83.87       85.33      1.99 o 
   6   1  11       38.30       39.81      1.40 o 
   7   1  11       18.65       21.14      1.40 o 
  -6   2  11       40.85       45.99      1.78 o 
  -5   2  11      127.04      131.36      5.53 o 
  -4   2  11      208.06      224.48      3.95 o 
  -3   2  11       96.49       90.69      5.12 o 
  -2   2  11        7.85        8.64      0.99 o 
  -1   2  11      142.61      145.02      3.21 o 
   0   2  11     1613.27     1661.64     17.05 o 
   1   2  11      141.97      144.48      3.69 o 
   2   2  11        7.80        9.03      1.02 o 
   3   2  11       96.53       80.55      4.57 o 
   4   2  11      209.24      214.78      3.93 o 
   5   2  11      127.39      130.75      2.72 o 
   6   2  11       40.92       46.45      1.68 o 
  -6   3  11       25.61       25.10      2.20 o 
  -5   3  11       32.12       32.26      1.48 o 
  -4   3  11      264.45      280.34      6.47 o 
  -3   3  11      160.78      150.60      6.77 o 
  -2   3  11       32.70       34.57      2.10 o 
  -1   3  11      261.33      273.91      5.76 o 
   0   3  11      413.98      428.26      9.22 o 
   1   3  11      263.05      272.87      5.68 o 
   2   3  11       32.91       31.85      1.95 o 
   3   3  11      160.83      147.88     11.96 o 
   4   3  11      265.66      278.77      5.33 o 
   5   3  11       32.46       35.15      1.36 o 
   6   3  11       25.68       26.93      1.11 o 
  -6   4  11        9.62        8.56      0.88 o 
  -5   4  11       62.98       64.23      3.73 o 
  -4   4  11       69.53       65.41      2.15 o 
  -3   4  11      659.03      660.38      7.96 o 
  -2   4  11       22.33       28.07      2.18 o 
  -1   4  11       29.59       35.12      2.20 o 
   0   4  11       16.04       12.93      1.36 o 
   1   4  11       29.32       36.82      2.19 o 
   2   4  11       21.79       23.71      1.82 o 
   3   4  11      662.14      657.45     11.60 o 
   4   4  11       69.94       67.40      2.35 o 
   5   4  11       62.61       62.53      2.05 o 
   6   4  11        9.68       11.14      1.09 o 
  -6   5  11       62.00       63.81      2.97 o 
  -5   5  11       26.81       23.72      1.80 o 
  -4   5  11       12.83       11.51      1.02 o 
  -3   5  11       22.59       19.66      1.40 o 
  -2   5  11      241.57      234.25      4.33 o 
  -1   5  11      141.65      143.11      4.95 o 
   0   5  11       12.57       13.44      1.54 o 
   1   5  11      143.06      149.54      4.92 o 
   2   5  11      241.37      231.56      4.96 o 
   3   5  11       22.54       22.83      1.95 o 
   4   5  11       12.77        9.71      1.34 o 
   5   5  11       27.04       27.14      1.79 o 
   6   5  11       62.12       72.88      3.28 o 
  -5   6  11        0.77        1.14      0.35 o 
  -4   6  11       42.10       42.85      2.49 o 
  -3   6  11       49.21       45.96      1.97 o 
  -2   6  11      176.36      188.15      4.80 o 
  -1   6  11       80.01       82.24      2.59 o 
   0   6  11        8.28        5.39      0.84 o 
   1   6  11       80.51       81.65      2.92 o 
   2   6  11      176.44      186.09      5.59 o 
   3   6  11       49.15       46.13      2.74 o 
   4   6  11       42.07       40.85      3.56 o 
   5   6  11        0.74        1.10      0.39 o 
  -4   7  11       12.49       12.77      1.33 o 
  -3   7  11       74.17       78.25      3.43 o 
  -2   7  11       33.69       32.96      2.31 o 
  -1   7  11       13.77       14.36      1.13 o 
   0   7  11        3.43        1.07      0.75 o 
   1   7  11       13.52       13.11      1.22 o 
   2   7  11       33.66       33.36      2.24 o 
   3   7  11       74.04       78.63      3.37 o 
   4   7  11       12.53       13.34      1.77 o 
  -3   8  11        5.63        6.61      0.88 o 
  -2   8  11       64.87       68.80      2.07 o 
  -1   8  11        2.35        1.88      0.47 o 
   0   8  11        0.85        0.60      0.43 o 
   1   8  11        2.26        2.06      0.75 o 
   2   8  11       64.50       66.31      5.93 o 
   3   8  11        5.52        7.21      1.29 o 
  -2   9  11        6.19        6.96      0.98 o 
  -1   9  11        8.49        7.74      0.74 o 
   0   9  11        0.00        0.05      0.38 o 
   1   9  11        8.57        8.05      0.76 o 
   2   9  11        6.12        5.93      0.70 o 
   0   0  12      205.76      162.89      4.93 o 
   1   0  12       22.61       27.56      2.16 o 
   2   0  12     1058.94     1020.95     14.25 o 
   3   0  12      231.41      202.12      9.45 o 
   4   0  12       44.13       51.04      1.88 o 
   5   0  12       47.12       55.98      1.69 o 
   6   0  12       73.26       74.24      2.50 o 
   7   0  12        7.24        8.98      0.90 o 
  -6   1  12        3.98        4.53      0.85 o 
  -5   1  12       13.92       12.56      0.94 o 
  -4   1  12        8.25        7.95      0.96 o 
  -3   1  12       45.59       40.56      2.72 o 
  -2   1  12       33.79       29.04      2.36 o 
  -1   1  12      790.10      852.95      8.85 o 
   0   1  12       68.07       64.06      2.53 o 
   1   1  12      789.02      884.81     16.16 o 
   2   1  12       32.78       29.12      2.02 o 
   3   1  12       46.17       42.62      3.37 o 
   4   1  12        8.52        7.77      0.66 o 
   5   1  12       13.87       14.57      0.85 o 
   6   1  12        3.99        3.82      0.56 o 
  -6   2  12        1.59        2.11      0.71 o 
  -5   2  12       28.95       28.30      1.60 o 
  -4   2  12      357.47      376.97      5.46 o 
  -3   2  12      244.65      228.82     14.87 o 
  -2   2  12       67.50       65.88      2.69 o 
  -1   2  12        0.38        0.65      0.48 o 
   0   2  12     1002.93     1021.78     14.70 o 
   1   2  12        0.39        1.39      0.63 o 
   2   2  12       67.31       63.58      2.95 o 
   3   2  12      244.01      219.13     17.45 o 
   4   2  12      356.05      352.26      4.70 o 
   5   2  12       28.67       27.96      1.14 o 
   6   2  12        1.70        1.19      0.49 o 
  -6   3  12       31.97       33.11      3.03 o 
  -5   3  12       43.25       44.99      1.71 o 
  -4   3  12      287.35      275.31      4.71 o 
  -3   3  12      251.42      286.82     28.77 o 
  -2   3  12      290.46      300.57      7.61 o 
  -1   3  12      340.26      350.12      6.81 o 
   0   3  12      953.97     1040.72     15.30 o 
   1   3  12      340.15      354.07      6.80 o 
   2   3  12      289.10      288.98      7.21 o 
   3   3  12      249.86      218.74     19.09 o 
   4   3  12      288.83      293.64      5.33 o 
   5   3  12       43.51       46.80      1.55 o 
   6   3  12       32.04       35.16      1.46 o 
  -6   4  12       35.99       32.32      1.86 o 
  -5   4  12       16.33       15.66      1.47 o 
  -4   4  12       79.56       79.95      2.37 o 
  -3   4  12      422.10      441.26      6.22 o 
  -2   4  12      158.22      155.31      4.98 o 
  -1   4  12      165.62      176.55      5.12 o 
   0   4  12      156.44      157.46      4.76 o 
   1   4  12      164.12      175.25      5.03 o 
   2   4  12      158.74      146.54      4.62 o 
   3   4  12      422.47      442.58      9.04 o 
   4   4  12       79.63       78.24      3.06 o 
   5   4  12       16.68       15.63      0.99 o 
   6   4  12       36.21       40.26      1.79 o 
  -5   5  12       41.21       38.85      4.97 o 
  -4   5  12        2.15        2.00      0.59 o 
  -3   5  12      211.86      195.04      4.58 o 
  -2   5  12      148.03      145.39      3.37 o 
  -1   5  12       80.91       84.69      2.93 o 
   0   5  12      269.59      279.24      5.80 o 
   1   5  12       80.02       82.56      3.11 o 
   2   5  12      148.23      137.26      5.65 o 
   3   5  12      213.06      201.22      5.87 o 
   4   5  12        2.18        1.94      1.17 o 
   5   5  12       41.27       40.49      1.66 o 
  -5   6  12       36.10       34.25      1.36 o 
  -4   6  12        2.72        2.98      0.84 o 
  -3   6  12       23.80       18.37      1.49 o 
  -2   6  12        4.93        5.43      0.90 o 
  -1   6  12      309.05      305.07      5.32 o 
   0   6  12        1.30        0.67      0.49 o 
   1   6  12      311.20      307.90      6.09 o 
   2   6  12        4.87        6.55      1.58 o 
   3   6  12       23.79       21.13      1.88 o 
   4   6  12        2.69        3.75      1.37 o 
   5   6  12       36.56       36.95      1.31 o 
  -4   7  12        8.83       10.50      1.49 o 
  -3   7  12        2.27        1.92      0.71 o 
  -2   7  12       41.18       42.75      2.19 o 
  -1   7  12       67.11       69.26      2.37 o 
   0   7  12       19.13       18.70      1.86 o 
   1   7  12       66.50       66.78      2.64 o 
   2   7  12       41.35       42.07      2.49 o 
   3   7  12        2.30        3.32      1.27 o 
   4   7  12        8.90        9.18      0.97 o 
  -3   8  12        6.45        6.58      0.95 o 
  -2   8  12        6.08        5.17      0.75 o 
  -1   8  12       44.07       43.75      1.68 o 
   0   8  12        2.58        1.77      0.46 o 
   1   8  12       44.33       42.38      2.58 o 
   2   8  12        6.02        5.98      0.70 o 
   3   8  12        6.52        6.04      1.14 o 
  -1   9  12        8.74        7.62      0.69 o 
   0   9  12        5.93        6.77      0.68 o 
   1   9  12        8.61        6.47      0.56 o 
   2   9  12        1.04        0.46      0.47 o 
   1   0  13     1079.73     1029.17     13.62 o 
   2   0  13       97.36      103.40      3.83 o 
   3   0  13       80.67       75.78      3.73 o 
   4   0  13        6.69        6.07      0.58 o 
   5   0  13        0.59        1.25      0.64 o 
   6   0  13       12.17       13.24      0.94 o 
  -6   1  13       10.77       12.12      0.88 o 
  -5   1  13       42.21       36.15      1.75 o 
  -4   1  13      160.49      157.25      3.83 o 
  -3   1  13        7.12       10.97      2.04 o 
  -2   1  13      668.04      671.43     10.99 o 
  -1   1  13      179.29      196.15      3.33 o 
   0   1  13        8.04        7.81      0.97 o 
   1   1  13      178.78      194.02      6.02 o 
   2   1  13      669.76      655.77     11.10 o 
   3   1  13        6.96        6.45      1.72 o 
   4   1  13      160.19      158.04      2.92 o 
   5   1  13       42.09       36.61      1.31 o 
   6   1  13       11.08        9.09      0.78 o 
  -6   2  13       63.87       73.48      2.76 o 
  -5   2  13       16.11       19.31      1.34 o 
  -4   2  13      259.67      275.06      4.97 o 
  -3   2  13       66.50       49.97      8.82 o 
  -2   2  13       81.46       90.12      3.25 o 
  -1   2  13      195.84      204.99      4.12 o 
   0   2  13       54.20       61.76      2.55 o 
   1   2  13      194.70      203.81      4.77 o 
   2   2  13       80.76       91.02      3.28 o 
   3   2  13       66.96       42.57      7.69 o 
   4   2  13      260.41      265.89      4.53 o 
   5   2  13       16.18       19.70      0.96 o 
   6   2  13       63.89       68.93      2.43 o 
  -6   3  13       17.46       22.60      2.72 o 
  -5   3  13       43.93       41.19      1.62 o 
  -4   3  13      203.40      185.70      3.75 o 
  -3   3  13      385.22      390.51      6.79 o 
  -2   3  13       27.62       28.02      2.31 o 
  -1   3  13      107.03       95.70      3.45 o 
   0   3  13        0.16       -0.49      0.61 o 
   1   3  13      108.78       96.04      3.44 o 
   2   3  13       28.00       26.83      1.86 o 
   3   3  13      384.56      412.32     10.09 o 
   4   3  13      202.81      190.31      4.05 o 
   5   3  13       44.43       43.66      1.48 o 
   6   3  13       17.60       21.67      1.27 o 
  -6   4  13        0.02        0.19      0.60 o 
  -5   4  13       19.95       19.32      1.08 o 
  -4   4  13       56.88       56.50      1.98 o 
  -3   4  13       32.50       31.08      1.46 o 
  -2   4  13      320.35      306.17      4.71 o 
  -1   4  13       21.51       21.59      1.81 o 
   0   4  13      358.12      353.71      7.81 o 
   1   4  13       21.47       21.87      1.80 o 
   2   4  13      320.33      290.86      8.57 o 
   3   4  13       32.97       28.17      2.92 o 
   4   4  13       56.47       60.83      2.36 o 
   5   4  13       19.85       20.07      1.28 o 
   6   4  13        0.02        0.87      0.49 o 
  -5   5  13        4.93        4.77      0.85 o 
  -4   5  13       10.70        8.95      0.92 o 
  -3   5  13      232.26      223.76      5.29 o 
  -2   5  13       26.74       25.13      1.40 o 
  -1   5  13       18.52       13.23      1.00 o 
   0   5  13        4.70        5.04      1.19 o 
   1   5  13       18.96       11.47      1.07 o 
   2   5  13       26.60       24.66      2.34 o 
   3   5  13      232.02      233.70      6.39 o 
   4   5  13       10.63        7.71      1.72 o 
   5   5  13        4.74        4.81      0.63 o 
  -5   6  13       25.86       26.13      2.12 o 
  -4   6  13       73.65       69.69      3.06 o 
  -3   6  13       16.82       15.99      1.38 o 
  -2   6  13       42.27       39.87      2.15 o 
  -1   6  13       26.26       25.15      1.45 o 
   0   6  13        0.05        0.43      0.53 o 
   1   6  13       26.41       24.14      1.60 o 
   2   6  13       42.30       44.40      2.64 o 
   3   6  13       17.30       19.30      2.50 o 
   4   6  13       73.42       68.15      2.93 o 
   5   6  13       25.95       29.61      1.53 o 
  -4   7  13        5.72        3.77      0.67 o 
  -3   7  13        3.26        3.18      0.83 o 
  -2   7  13       11.77       11.88      1.19 o 
  -1   7  13        4.52        3.75      0.69 o 
   0   7  13       28.89       27.76      1.77 o 
   1   7  13        4.62        3.17      1.33 o 
   2   7  13       11.79       12.02      1.95 o 
   3   7  13        3.22        2.16      1.02 o 
   4   7  13        5.68        5.19      1.58 o 
  -3   8  13        1.49        1.28      0.43 o 
  -2   8  13       11.75       13.22      0.77 o 
  -1   8  13       12.23       13.41      0.93 o 
   0   8  13        4.84        4.99      0.89 o 
   1   8  13       12.04       12.04      1.38 o 
   2   8  13       11.60       11.64      0.78 o 
   3   8  13        1.58        1.83      0.46 o 
  -1   9  13       18.20       21.49      0.92 o 
   0   9  13       35.24       36.65      1.53 o 
   1   9  13       18.32       19.91      0.88 o 
   0   0  14      371.67      350.22      8.04 o 
   1   0  14       32.27       34.40      3.22 o 
   2   0  14      699.91      624.46     10.79 o 
   3   0  14      146.55      120.50      4.80 o 
   4   0  14       90.04       98.41      2.37 o 
   5   0  14      184.61      199.16      4.57 o 
   6   0  14       30.93       32.11      1.48 o 
  -6   1  14       70.56       78.55      2.14 o 
  -5   1  14        6.83        8.27      1.18 o 
  -4   1  14      427.93      428.84      6.05 o 
  -3   1  14       25.53       14.17      2.09 o 
  -2   1  14      145.85      141.37      4.57 o 
  -1   1  14       51.07       68.33      3.21 o 
   0   1  14        6.06        8.25      0.92 o 
   1   1  14       51.31       69.37      7.93 o 
   2   1  14      146.15      138.23      5.28 o 
   3   1  14       25.36       13.70      2.13 o 
   4   1  14      425.63      431.69      6.42 o 
   5   1  14        6.94        8.32      0.68 o 
   6   1  14       70.43       74.39      2.57 o 
  -6   2  14       11.95       13.85      1.75 o 
  -5   2  14      155.93      158.32      6.11 o 
  -4   2  14        5.89        5.89      0.60 o 
  -3   2  14      183.67      163.42      7.31 o 
  -2   2  14       96.94       91.08      4.42 o 
  -1   2  14       92.22       85.35      2.67 o 
   0   2  14      358.46      363.46      6.71 o 
   1   2  14       92.34       89.75      3.20 o 
   2   2  14       96.91       85.55      3.79 o 
   3   2  14      183.73      159.82     13.26 o 
   4   2  14        5.92        5.13      0.57 o 
   5   2  14      155.23      153.24      4.49 o 
   6   2  14       11.73       13.51      1.05 o 
  -6   3  14       36.61       34.99      1.88 o 
  -5   3  14      124.48      124.99      3.87 o 
  -4   3  14      148.22      157.57      3.42 o 
  -3   3  14      146.78      139.72      3.52 o 
  -2   3  14       62.10       62.61      3.53 o 
  -1   3  14       93.31      104.19      3.73 o 
   0   3  14       17.16       14.56      1.39 o 
   1   3  14       93.47      103.78      4.28 o 
   2   3  14       61.91       57.59      2.85 o 
   3   3  14      145.89      153.90      4.17 o 
   4   3  14      148.52      161.12      3.13 o 
   5   3  14      124.11      113.94      2.76 o 
   6   3  14       36.76       35.32      1.54 o 
  -6   4  14       41.43       38.35      4.95 o 
  -5   4  14        2.74        4.78      0.57 o 
  -4   4  14      114.75      111.43      2.82 o 
  -3   4  14      121.15      119.13      3.47 o 
  -2   4  14       29.67       32.96      1.36 o 
  -1   4  14       78.71       73.56      3.42 o 
   0   4  14       52.76       50.72      3.17 o 
   1   4  14       79.71       79.95      3.50 o 
   2   4  14       29.87       32.21      1.95 o 
   3   4  14      121.09      120.46      6.17 o 
   4   4  14      114.63      114.51      3.62 o 
   5   4  14        2.66        2.97      0.61 o 
   6   4  14       41.67       44.94      2.26 o 
  -5   5  14       46.90       51.07      3.20 o 
  -4   5  14        9.21        8.58      0.79 o 
  -3   5  14       45.00       37.54      1.96 o 
  -2   5  14      300.09      295.73      5.14 o 
  -1   5  14       22.97       18.41      1.41 o 
   0   5  14       65.78       66.27      2.59 o 
   1   5  14       23.38       19.50      1.41 o 
   2   5  14      299.74      299.39      7.25 o 
   3   5  14       45.59       37.01      3.47 o 
   4   5  14        9.11        8.27      1.21 o 
   5   5  14       47.02       50.16      1.68 o 
  -5   6  14       14.35       14.95      1.06 o 
  -4   6  14        1.46        0.78      0.56 o 
  -3   6  14      107.38      106.69      3.44 o 
  -2   6  14       31.46       30.23      1.88 o 
  -1   6  14       11.21       12.39      1.09 o 
   0   6  14      287.73      268.56      7.11 o 
   1   6  14       11.29       12.24      2.21 o 
   2   6  14       31.32       29.00      4.36 o 
   3   6  14      107.25      104.06      5.61 o 
   4   6  14        1.44        1.70      0.82 o 
   5   6  14       14.11       15.91      1.06 o 
  -4   7  14        8.88        7.61      0.86 o 
  -3   7  14        3.35        3.62      0.80 o 
  -2   7  14        5.50        4.74      0.77 o 
  -1   7  14       32.29       30.93      1.53 o 
   0   7  14        2.27        1.39      0.61 o 
   1   7  14       32.46       30.65      3.29 o 
   2   7  14        5.57        4.84      0.77 o 
   3   7  14        3.36        5.36      1.24 o 
   4   7  14        8.96        9.83      0.88 o 
  -3   8  14       18.72       18.67      1.22 o 
  -2   8  14        4.81        5.48      0.60 o 
  -1   8  14        0.62       -0.04      0.46 o 
   0   8  14        8.94       12.01      1.24 o 
   1   8  14        0.64       -0.03      0.53 o 
   2   8  14        4.88        4.63      0.59 o 
   3   8  14       18.85       19.43      1.60 o 
  -1   9  14        5.06        5.65      0.59 o 
   0   9  14        2.96        3.64      0.71 o 
   1   9  14        5.16        5.29      0.67 o 
   1   0  15      526.72      542.70     12.47 o 
   2   0  15       28.97       33.90      2.33 o 
   3   0  15        0.01        2.92      0.88 o 
   4   0  15        5.77        9.20      0.82 o 
   5   0  15        0.03        0.30      0.49 o 
   6   0  15       12.55       14.83      0.94 o 
  -6   1  15       18.10       19.71      1.39 o 
  -5   1  15       55.56       53.80      2.29 o 
  -4   1  15       38.08       37.13      1.58 o 
  -3   1  15        6.35        8.54      1.45 o 
  -2   1  15       16.23       19.73      1.73 o 
  -1   1  15      174.66      184.61      5.27 o 
   0   1  15       16.58       16.96      1.75 o 
   1   1  15      176.07      184.05      6.21 o 
   2   1  15       16.42       21.04      1.86 o 
   3   1  15        6.26        6.98      1.46 o 
   4   1  15       38.36       39.01      1.76 o 
   5   1  15       55.34       49.15      1.63 o 
   6   1  15       17.92       17.57      0.99 o 
  -6   2  15       26.83       30.84      1.52 o 
  -5   2  15       69.60       72.72      2.68 o 
  -4   2  15      168.30      162.88      5.23 o 
  -3   2  15      131.56      139.56      3.59 o 
  -2   2  15      202.15      206.75      5.17 o 
  -1   2  15       83.00       74.87      2.94 o 
   0   2  15       25.37       36.00      2.03 o 
   1   2  15       82.80       76.65      3.04 o 
   2   2  15      200.60      201.46      6.05 o 
   3   2  15      131.67      138.34      4.22 o 
   4   2  15      167.59      162.94      3.31 o 
   5   2  15       69.23       68.80      1.76 o 
   6   2  15       26.73       29.58      1.44 o 
  -6   3  15        7.55       11.19      0.93 o 
  -5   3  15       34.23       35.83      1.68 o 
  -4   3  15       62.80       65.67      2.50 o 
  -3   3  15        2.03        1.55      0.58 o 
  -2   3  15       65.06       59.60      3.51 o 
  -1   3  15      176.46      171.07      4.94 o 
   0   3  15      264.09      245.43      5.95 o 
   1   3  15      176.00      170.18      6.67 o 
   2   3  15       64.69       60.08      2.97 o 
   3   3  15        2.05        1.27      0.60 o 
   4   3  15       62.30       64.82      2.12 o 
   5   3  15       33.94       37.61      1.41 o 
   6   3  15        7.54       10.04      0.79 o 
  -6   4  15        1.96        1.98      0.51 o 
  -5   4  15       14.42       15.68      1.05 o 
  -4   4  15       46.75       49.26      2.38 o 
  -3   4  15      249.41      237.06      5.59 o 
  -2   4  15      168.64      177.87      3.29 o 
  -1   4  15      116.59      134.70      3.78 o 
   0   4  15      162.59      179.05      5.46 o 
   1   4  15      116.02      131.19      4.61 o 
   2   4  15      169.67      181.92      5.21 o 
   3   4  15      247.68      258.40      9.38 o 
   4   4  15       46.44       53.41      2.56 o 
   5   4  15       14.35       15.85      1.04 o 
  -5   5  15       19.51       21.00      2.43 o 
  -4   5  15       45.02       42.31      2.00 o 
  -3   5  15       70.67       70.54      2.69 o 
  -2   5  15      157.74      147.13      3.50 o 
  -1   5  15       31.28       36.42      2.02 o 
   0   5  15        0.52        1.25      0.64 o 
   1   5  15       31.02       38.36      3.72 o 
   2   5  15      157.32      156.16      4.03 o 
   3   5  15       70.75       70.96      4.70 o 
   4   5  15       45.21       44.17      3.73 o 
   5   5  15       19.26       23.11      1.59 o 
  -5   6  15       37.57       38.82      2.30 o 
  -4   6  15       37.79       36.19      2.04 o 
  -3   6  15        5.55        4.37      0.77 o 
  -2   6  15        2.03        2.31      0.70 o 
  -1   6  15        4.56        3.60      0.64 o 
   0   6  15       69.27       69.78      2.80 o 
   1   6  15        4.75        4.98      1.57 o 
   2   6  15        2.04        2.37      0.58 o 
   3   6  15        5.36        6.54      1.52 o 
   4   6  15       37.64       38.28      2.00 o 
   5   6  15       37.68       41.75      2.16 o 
  -4   7  15        5.79        5.79      0.70 o 
  -3   7  15        6.55        4.44      0.86 o 
  -2   7  15       13.69       13.77      1.02 o 
  -1   7  15       79.57       81.54      3.75 o 
   0   7  15      137.46      129.33      4.71 o 
   1   7  15       78.70       84.20      5.39 o 
   2   7  15       13.60       15.80      1.49 o 
   3   7  15        6.53        5.13      0.81 o 
   4   7  15        5.75        4.55      0.59 o 
  -3   8  15       51.58       55.17      2.00 o 
  -2   8  15       15.72       14.24      0.72 o 
  -1   8  15       10.09       10.97      1.05 o 
   0   8  15       78.20       79.60      3.28 o 
   1   8  15        9.93       11.64      1.14 o 
   2   8  15       15.57       13.98      0.89 o 
   0   9  15        7.20        9.33      0.70 o 
   0   0  16      703.15      655.40     20.17 o 
   1   0  16       43.72       46.43      3.01 o 
   2   0  16      208.08      202.09      5.91 o 
   3   0  16       16.13       15.50      1.09 o 
   4   0  16       84.05       86.35      2.45 o 
   5   0  16       26.60       23.95      1.27 o 
   6   0  16       13.15       13.39      0.85 o 
  -6   1  16       66.94       67.02      2.36 o 
  -5   1  16      113.83      113.21      3.02 o 
  -4   1  16      196.71      189.65      3.72 o 
  -3   1  16      221.92      218.33      3.78 o 
  -2   1  16       83.82       81.12      4.34 o 
  -1   1  16      175.61      190.62      5.57 o 
   0   1  16       87.15       86.93      3.97 o 
   1   1  16      174.82      182.76      6.36 o 
   2   1  16       82.10       80.50      3.76 o 
   3   1  16      222.19      218.63      5.64 o 
   4   1  16      196.06      189.31      5.84 o 
   5   1  16      114.25      109.93      2.84 o 
   6   1  16       66.86       68.85      1.87 o 
  -6   2  16       18.00       15.58      1.05 o 
  -5   2  16      130.12      133.71      4.18 o 
  -4   2  16      181.52      168.14      3.11 o 
  -3   2  16       20.59       25.71      1.46 o 
  -2   2  16      187.49      191.80      6.03 o 
  -1   2  16       55.85       48.64      3.35 o 
   0   2  16       48.46       42.44      2.49 o 
   1   2  16       55.74       52.48      4.54 o 
   2   2  16      186.77      192.46      5.34 o 
   3   2  16       20.42       24.24      2.48 o 
   4   2  16      181.97      174.90      3.84 o 
   5   2  16      130.31      131.52      2.97 o 
   6   2  16       17.98       15.31      0.98 o 
  -6   3  16       85.94       97.55      3.89 o 
  -5   3  16       30.42       28.72      1.98 o 
  -4   3  16       36.83       28.89      1.66 o 
  -3   3  16       26.24       26.09      1.54 o 
  -2   3  16       21.66       21.57      1.46 o 
  -1   3  16       64.36       59.09      2.91 o 
   0   3  16       63.89       68.18      3.14 o 
   1   3  16       63.81       59.21      2.97 o 
   2   3  16       21.67       20.88      2.17 o 
   3   3  16       25.89       26.13      1.87 o 
   4   3  16       36.33       32.35      1.64 o 
   5   3  16       30.23       29.75      2.23 o 
   6   3  16       86.20       88.48      2.20 o 
  -5   4  16       24.65       26.52      1.61 o 
  -4   4  16        4.76        4.41      0.72 o 
  -3   4  16        2.36        2.12      0.78 o 
  -2   4  16      297.12      280.12      4.34 o 
  -1   4  16      545.14      566.32      7.48 o 
   0   4  16      363.69      372.03      5.26 o 
   1   4  16      542.93      557.00      8.81 o 
   2   4  16      296.22      282.12      6.83 o 
   3   4  16        2.37        2.08      0.71 o 
   4   4  16        4.87        4.00      0.73 o 
   5   4  16       25.03       28.42      1.22 o 
  -5   5  16        0.01        0.38      0.53 o 
  -4   5  16       32.15       36.13      1.76 o 
  -3   5  16       52.88       51.56      2.00 o 
  -2   5  16      133.56      132.73      3.40 o 
  -1   5  16      312.33      292.76      6.15 o 
   0   5  16        1.46       -0.04      0.61 o 
   1   5  16      313.44      317.79     11.41 o 
   2   5  16      134.20      138.69      4.69 o 
   3   5  16       51.95       51.95      2.67 o 
   4   5  16       31.91       36.50      2.15 o 
   5   5  16        0.01        0.21      0.41 o 
  -4   6  16       17.32       21.23      1.50 o 
  -3   6  16       54.01       56.76      2.39 o 
  -2   6  16       24.10       26.63      1.49 o 
  -1   6  16      109.20      100.95      3.45 o 
   0   6  16        0.01        1.23      1.67 o 
   1   6  16      108.09      108.40      6.43 o 
   2   6  16       24.02       26.54      1.59 o 
   3   6  16       53.94       54.71      2.54 o 
   4   6  16       17.36       18.18      1.32 o 
  -4   7  16        4.34        5.00      0.61 o 
  -3   7  16       71.75       77.83      3.41 o 
  -2   7  16       84.88       88.49      2.45 o 
  -1   7  16       18.17       16.88      1.70 o 
   0   7  16        6.89        5.82      1.08 o 
   1   7  16       18.38       16.43      3.18 o 
   2   7  16       84.98       90.90      2.65 o 
   3   7  16       72.33       79.85      2.61 o 
  -2   8  16       23.55       26.20      0.92 o 
  -1   8  16        0.15        0.18      0.41 o 
   0   8  16        0.79        1.31      0.82 o 
   1   8  16        0.13       -0.12      0.40 o 
   2   8  16       23.72       24.05      1.37 o 
   1   0  17       73.15       62.73      4.09 o 
   2   0  17       13.29        9.38      1.71 o 
   3   0  17       88.55       94.27      3.59 o 
   4   0  17       27.01       30.34      1.46 o 
   5   0  17       59.40       70.12      2.11 o 
   6   0  17       20.58       20.14      1.78 o 
  -6   1  17       10.01       11.12      0.93 o 
  -5   1  17        7.01        8.05      0.85 o 
  -4   1  17       44.15       45.86      1.75 o 
  -3   1  17       72.80       70.98      2.05 o 
  -2   1  17       44.63       41.50      3.16 o 
  -1   1  17       70.44       64.55      5.45 o 
   0   1  17      412.27      380.47     15.43 o 
   1   1  17       70.83       65.58      3.83 o 
   2   1  17       44.07       47.07      2.93 o 
   3   1  17       73.39       71.64      5.18 o 
   4   1  17       44.60       48.65      1.68 o 
   5   1  17        7.06        5.66      0.66 o 
   6   1  17        9.76       11.22      0.73 o 
  -6   2  17       18.04       18.84      1.09 o 
  -5   2  17        2.34        2.73      0.78 o 
  -4   2  17       49.01       47.33      1.59 o 
  -3   2  17       14.41       16.46      1.58 o 
  -2   2  17      122.50      111.00      5.78 o 
  -1   2  17      674.58      649.21     12.40 o 
   0   2  17      167.83      152.79      4.55 o 
   1   2  17      675.64      652.84     14.33 o 
   2   2  17      121.22      119.70      4.25 o 
   3   2  17       14.66       15.72      2.08 o 
   4   2  17       48.47       44.33      2.02 o 
   5   2  17        2.33        4.28      0.55 o 
   6   2  17       18.10       17.70      0.99 o 
  -5   3  17       13.89       14.95      1.03 o 
  -4   3  17       25.11       28.43      1.62 o 
  -3   3  17      155.68      150.95      3.82 o 
  -2   3  17      729.85      728.93      8.72 o 
  -1   3  17      172.08      181.41      6.59 o 
   0   3  17       19.49       18.30      1.68 o 
   1   3  17      171.27      182.97      5.40 o 
   2   3  17      730.26      692.49      8.28 o 
   3   3  17      156.16      143.35      6.26 o 
   4   3  17       25.32       28.64      1.66 o 
   5   3  17       14.10       16.13      0.75 o 
   6   3  17        6.26        7.10      0.91 o 
  -5   4  17        1.53        1.55      0.49 o 
  -4   4  17       94.23       98.66      2.68 o 
  -3   4  17      291.12      280.97      7.91 o 
  -2   4  17      126.47      122.87      2.76 o 
  -1   4  17       11.94       11.47      0.87 o 
   0   4  17       59.19       68.42      2.34 o 
   1   4  17       11.78        9.22      1.04 o 
   2   4  17      127.11      120.67      3.37 o 
   3   4  17      290.69      298.50     14.91 o 
   4   4  17       94.62       98.73      3.05 o 
   5   4  17        1.48        2.25      0.42 o 
  -5   5  17       41.13       43.10      2.61 o 
  -4   5  17        9.99        8.72      0.89 o 
  -3   5  17      105.22      106.07      2.86 o 
  -2   5  17       11.41       10.68      1.02 o 
  -1   5  17       18.54       21.02      1.36 o 
   0   5  17        2.24        1.16      0.73 o 
   1   5  17       18.41       21.69      3.05 o 
   2   5  17       11.28       10.93      1.35 o 
   3   5  17      105.14      108.27      3.97 o 
   4   5  17       10.11       10.04      1.12 o 
   5   5  17       41.33       46.55      4.03 o 
  -4   6  17        4.46        5.24      0.76 o 
  -3   6  17        4.27        6.55      0.89 o 
  -2   6  17        4.04        5.27      0.73 o 
  -1   6  17       66.87       57.58      2.22 o 
   0   6  17       61.24       69.60      3.50 o 
   1   6  17       67.22       59.56      3.18 o 
   2   6  17        4.00        4.12      0.89 o 
   3   6  17        4.26        7.78      0.99 o 
   4   6  17        4.41        4.40      0.55 o 
  -3   7  17       71.30       74.37      2.79 o 
  -2   7  17        6.74        6.04      0.65 o 
  -1   7  17       77.35       77.30      2.96 o 
   0   7  17       17.77       16.08      1.31 o 
   1   7  17       76.48       82.79      3.49 o 
   2   7  17        6.79        5.80      1.05 o 
   3   7  17       71.22       76.62      3.17 o 
  -2   8  17        8.89        9.34      1.51 o 
  -1   8  17       12.59       11.55      0.92 o 
   0   8  17       24.21       21.09      1.56 o 
   1   8  17       12.75       12.60      1.23 o 
   0   0  18       66.48       65.58      6.12 o 
   1   0  18      281.44      287.50     13.63 o 
   2   0  18       27.26       27.72      2.23 o 
   3   0  18       14.37       10.24      1.25 o 
   4   0  18      235.73      217.78      4.04 o 
   5   0  18       13.31       14.12      0.95 o 
   6   0  18       10.44        9.84      0.84 o 
  -6   1  18        5.48        8.08      0.76 o 
  -5   1  18       58.53       60.34      2.09 o 
  -4   1  18       24.47       27.65      1.35 o 
  -3   1  18      178.72      167.20      4.97 o 
  -2   1  18       45.15       52.01      4.00 o 
  -1   1  18      102.29       92.54      4.93 o 
   0   1  18       41.43       40.79      5.07 o 
   1   1  18      102.41      102.04      4.92 o 
   2   1  18       44.69       50.61      2.74 o 
   3   1  18      178.89      162.22      6.12 o 
   4   1  18       24.21       25.83      1.44 o 
   5   1  18       58.88       55.17      2.60 o 
   6   1  18        5.48        7.82      0.57 o 
  -6   2  18       19.90       20.63      1.72 o 
  -5   2  18       14.68       16.10      1.39 o 
  -4   2  18       11.49       11.76      0.95 o 
  -3   2  18       84.85       87.53      3.49 o 
  -2   2  18       83.54       84.20      2.48 o 
  -1   2  18      208.04      211.01      6.76 o 
   0   2  18       62.33       64.13      4.05 o 
   1   2  18      209.18      209.65      6.47 o 
   2   2  18       83.41       78.85      2.28 o 
   3   2  18       85.39       83.71      3.52 o 
   4   2  18       11.29       10.95      1.14 o 
   5   2  18       14.60       12.72      0.76 o 
   6   2  18       20.00       19.67      1.54 o 
  -5   3  18       46.31       45.22      2.29 o 
  -4   3  18        1.79        1.65      0.53 o 
  -3   3  18      124.66      124.75      3.46 o 
  -2   3  18       21.89       20.82      1.10 o 
  -1   3  18      187.34      199.65      3.19 o 
   0   3  18       24.63       29.36      1.23 o 
   1   3  18      186.49      194.19      4.72 o 
   2   3  18       21.84       18.42      1.12 o 
   3   3  18      123.99      128.34      5.86 o 
   4   3  18        1.73        1.62      0.56 o 
   5   3  18       46.42       47.27      1.45 o 
  -5   4  18       10.94       11.08      0.76 o 
  -4   4  18       37.74       37.14      2.71 o 
  -3   4  18       42.51       48.72      2.17 o 
  -2   4  18       81.47       73.37      2.13 o 
  -1   4  18      156.11      150.54      3.14 o 
   0   4  18       84.07       94.21      2.83 o 
   1   4  18      155.19      159.37      4.37 o 
   2   4  18       81.92       77.01      3.45 o 
   3   4  18       42.50       45.29      3.39 o 
   4   4  18       37.59       38.63      1.63 o 
   5   4  18       11.11       12.56      0.76 o 
  -5   5  18       31.62       30.90      2.00 o 
  -4   5  18        9.37        8.90      0.74 o 
  -3   5  18      107.96      110.85      3.45 o 
  -2   5  18      131.93      120.32      3.22 o 
  -1   5  18       21.74       18.54      1.30 o 
   0   5  18        1.34        0.34      0.61 o 
   1   5  18       21.44       18.01      1.82 o 
   2   5  18      132.31      126.99      6.32 o 
   3   5  18      107.53      114.73      5.24 o 
   4   5  18        9.47       11.00      0.92 o 
   5   5  18       31.62       32.37      1.96 o 
  -4   6  18        1.12        1.12      0.61 o 
  -3   6  18        9.33        8.48      0.90 o 
  -2   6  18       34.59       32.39      1.58 o 
  -1   6  18       13.43       12.32      1.05 o 
   0   6  18      363.49      345.44      6.75 o 
   1   6  18       13.61       11.86      1.49 o 
   2   6  18       34.50       38.26      2.27 o 
   3   6  18        9.37       10.59      1.41 o 
   4   6  18        1.12        1.22      0.31 o 
  -3   7  18        1.58        1.43      0.50 o 
  -2   7  18        2.30        2.32      0.49 o 
  -1   7  18        4.20        2.02      0.61 o 
   0   7  18        1.81        2.09      0.62 o 
   1   7  18        4.11        5.28      1.65 o 
   2   7  18        2.31        2.55      0.61 o 
  -2   8  18        2.99        3.10      0.74 o 
  -1   8  18        5.74        6.55      0.68 o 
   0   8  18       12.03       12.31      1.16 o 
   1   8  18        5.90        6.89      0.68 o 
   1   0  19        0.01       -0.88      1.14 o 
   2   0  19       59.42       58.62      2.44 o 
   3   0  19       12.50        6.64      1.06 o 
   4   0  19       16.64       18.71      1.00 o 
   5   0  19       47.12       53.35      2.15 o 
   6   0  19        3.91        3.95      1.01 o 
  -6   1  19        5.04        4.49      1.20 o 
  -5   1  19       11.69       12.80      1.96 o 
  -4   1  19       91.67       86.52      2.59 o 
  -3   1  19        6.34        8.85      1.21 o 
  -2   1  19       71.35       70.74      1.97 o 
  -1   1  19      120.55      120.93      5.83 o 
   0   1  19      259.73      269.89     13.49 o 
   1   1  19      120.83      119.38      8.97 o 
   2   1  19       70.99       69.95      1.85 o 
   3   1  19        6.38        8.70      1.17 o 
   4   1  19       91.64       84.67      3.03 o 
   5   1  19       11.75       11.24      0.80 o 
   6   1  19        4.87        4.71      0.80 o 
  -6   2  19        6.38        8.22      1.00 o 
  -5   2  19       35.19       33.23      1.90 o 
  -4   2  19       10.86        9.69      0.88 o 
  -3   2  19       55.71       57.10      2.95 o 
  -2   2  19      376.81      391.91      6.01 o 
  -1   2  19       20.33       20.74      1.24 o 
   0   2  19      165.55      179.81      8.27 o 
   1   2  19       20.62       19.75      1.33 o 
   2   2  19      377.03      400.70      6.39 o 
   3   2  19       55.31       60.47      3.00 o 
   4   2  19       10.57       11.08      1.59 o 
   5   2  19       35.45       36.73      1.48 o 
   6   2  19        6.39        8.28      0.95 o 
  -5   3  19        2.03        1.71      0.53 o 
  -4   3  19       51.79       55.72      2.65 o 
  -3   3  19       60.72       60.97      2.38 o 
  -2   3  19      242.61      235.17      3.93 o 
  -1   3  19      321.14      332.91      4.40 o 
   0   3  19      228.12      236.24      4.05 o 
   1   3  19      322.35      332.76      5.56 o 
   2   3  19      243.56      239.63      5.24 o 
   3   3  19       60.78       64.86      4.07 o 
   4   3  19       52.17       51.46      3.08 o 
   5   3  19        2.05        2.16      0.41 o 
  -5   4  19       21.62       24.91      3.99 o 
  -4   4  19       15.06       15.36      1.04 o 
  -3   4  19      195.73      191.29      5.49 o 
  -2   4  19       15.19       14.55      0.97 o 
  -1   4  19       28.46       24.23      1.25 o 
   0   4  19       10.84        8.19      1.11 o 
   1   4  19       28.11       22.32      1.64 o 
   2   4  19       15.34       16.93      1.65 o 
   3   4  19      196.77      196.29      7.25 o 
   4   4  19       15.27       17.64      1.06 o 
   5   4  19       21.63       20.83      1.02 o 
  -4   5  19       15.14       16.18      0.90 o 
  -3   5  19       87.28       79.83      2.81 o 
  -2   5  19       17.08       16.94      1.22 o 
  -1   5  19       65.88       57.19      2.24 o 
   0   5  19       32.90       25.63      1.75 o 
   1   5  19       66.60       58.14      3.18 o 
   2   5  19       16.97       16.92      1.61 o 
   3   5  19       87.32       89.74      4.41 o 
   4   5  19       15.17       15.81      1.27 o 
  -4   6  19        0.79        0.43      0.71 o 
  -3   6  19       48.15       52.90      2.54 o 
  -2   6  19        2.12        1.72      0.51 o 
  -1   6  19       10.61       11.27      1.00 o 
   0   6  19       18.98       21.26      1.56 o 
   1   6  19       10.75       10.75      1.38 o 
   2   6  19        2.11        1.74      0.58 o 
   3   6  19       48.27       53.35      2.89 o 
   4   6  19        0.77        0.82      0.39 o 
  -3   7  19        6.45        5.33      1.04 o 
  -2   7  19       29.82       34.27      1.20 o 
  -1   7  19        6.41        6.15      0.71 o 
   0   7  19       65.08       63.47      3.01 o 
   1   7  19        6.24        5.95      0.95 o 
   2   7  19       30.01       33.35      1.72 o 
  -1   8  19       14.65       15.76      0.93 o 
   0   8  19        4.09        3.31      0.51 o 
   1   8  19       14.85       16.81      0.94 o 
   0   0  20       63.05       70.12      6.80 o 
   1   0  20      268.26      265.82     13.77 o 
   2   0  20        4.53        5.62      0.59 o 
   3   0  20       12.20       15.92      2.61 o 
   4   0  20      162.41      152.33      3.95 o 
   5   0  20       65.77       67.91      2.24 o 
   6   0  20       16.74       16.62      1.41 o 
  -6   1  20       35.69       38.78      2.13 o 
  -5   1  20       31.82       32.30      2.86 o 
  -4   1  20       44.90       45.86      1.83 o 
  -3   1  20      186.04      176.61      4.32 o 
  -2   1  20      194.63      180.07      3.36 o 
  -1   1  20      105.15       98.98      3.18 o 
   0   1  20      297.06      271.71     13.91 o 
   1   1  20      104.56      103.66      2.66 o 
   2   1  20      195.36      180.17      3.30 o 
   3   1  20      185.54      180.81      5.34 o 
   4   1  20       45.51       45.07      3.32 o 
   5   1  20       32.08       30.71      1.58 o 
  -5   2  20       28.73       25.32      1.58 o 
  -4   2  20       36.64       35.98      1.41 o 
  -3   2  20       30.26       29.70      2.12 o 
  -2   2  20       83.61       78.34      2.15 o 
  -1   2  20      249.84      264.25      3.77 o 
   0   2  20     1212.78     1255.92     11.22 o 
   1   2  20      250.98      260.21      4.79 o 
   2   2  20       84.07       77.91      2.61 o 
   3   2  20       30.46       29.67      2.11 o 
   4   2  20       36.96       35.86      1.93 o 
   5   2  20       28.92       27.80      1.43 o 
  -5   3  20       25.22       22.64      1.35 o 
  -4   3  20       25.25       25.41      1.46 o 
  -3   3  20       40.33       39.03      1.89 o 
  -2   3  20      118.87      124.58      2.78 o 
  -1   3  20       35.08       35.40      1.35 o 
   0   3  20       91.84       87.83      2.43 o 
   1   3  20       34.94       37.42      1.77 o 
   2   3  20      118.45      117.14      3.58 o 
   3   3  20       40.52       36.09      2.28 o 
   4   3  20       25.06       26.42      1.60 o 
   5   3  20       25.20       21.46      0.98 o 
  -4   4  20        6.55       10.32      0.90 o 
  -3   4  20       25.47       26.26      1.64 o 
  -2   4  20       45.21       46.51      1.70 o 
  -1   4  20       46.32       42.38      1.95 o 
   0   4  20      188.59      182.14      4.86 o 
   1   4  20       46.49       44.98      2.32 o 
   2   4  20       45.44       46.93      2.70 o 
   3   4  20       25.40       21.05      2.18 o 
   4   4  20        6.59        9.75      0.94 o 
   5   4  20       23.91       22.81      1.00 o 
  -4   5  20        3.79        3.28      0.52 o 
  -3   5  20       19.56       20.08      1.82 o 
  -2   5  20        8.19        9.73      0.93 o 
  -1   5  20        0.01       -0.36      0.47 o 
   0   5  20        0.49       -0.07      0.63 o 
   1   5  20        0.01       -0.02      0.68 o 
   2   5  20        8.11        6.50      1.04 o 
   3   5  20       19.71       19.41      1.94 o 
   4   5  20        3.85        4.04      0.71 o 
  -3   6  20        8.09        8.12      1.19 o 
  -2   6  20        4.22        3.58      0.55 o 
  -1   6  20       23.38       24.82      1.47 o 
   0   6  20       42.32       40.25      2.63 o 
   1   6  20       23.89       25.19      2.00 o 
   2   6  20        4.13        3.70      0.72 o 
   4   6  20        9.98        8.91      1.11 o 
  -3   7  20        1.21        1.85      0.62 o 
  -2   7  20        0.84        0.77      0.27 o 
  -1   7  20        6.30        6.23      0.64 o 
   0   7  20        0.41        0.30      0.58 o 
   1   7  20        6.28        7.12      0.98 o 
   2   7  20        0.85        0.81      0.37 o 
   3   7  20        1.26        1.48      0.58 o 
  -1   8  20        6.76        7.48      1.06 o 
   0   8  20        1.98        1.48      0.40 o 
   1   0  21       52.56       58.95      1.90 o 
   2   0  21      319.73      317.43      4.66 o 
   3   0  21       11.55        9.93      1.27 o 
   4   0  21        9.88        5.24      0.80 o 
   5   0  21       38.77       39.23      1.71 o 
  -5   1  21        9.32       10.04      1.05 o 
  -4   1  21       69.36       66.73      2.18 o 
  -3   1  21      188.95      183.83      4.43 o 
  -2   1  21      154.33      138.26      3.22 o 
  -1   1  21        9.79       14.62      1.15 o 
   0   1  21       62.76       73.40      2.42 o 
   1   1  21        9.66       12.60      0.93 o 
   2   1  21      153.61      137.05      2.88 o 
   3   1  21      189.89      187.27      5.45 o 
   4   1  21       68.82       72.61      3.60 o 
   5   1  21        9.30        9.99      0.90 o 
  -5   2  21        0.40        0.63      0.43 o 
  -4   2  21       89.48       84.49      2.36 o 
  -3   2  21      101.91      100.13      3.12 o 
  -2   2  21        5.71        4.26      0.48 o 
  -1   2  21      117.51      119.49      2.46 o 
   0   2  21      624.91      650.07      7.63 o 
   1   2  21      118.01      116.96      3.15 o 
   2   2  21        5.47        4.36      0.67 o 
   3   2  21      101.17      102.79      3.89 o 
   4   2  21       90.14       77.89      2.76 o 
   5   2  21        0.37        0.80      0.38 o 
  -5   3  21       17.28       16.78      1.09 o 
  -4   3  21        5.35        4.79      0.84 o 
  -3   3  21       67.10       67.58      3.09 o 
  -2   3  21      140.26      133.03      2.90 o 
  -1   3  21      213.55      201.90      3.38 o 
   0   3  21       66.55       69.02      2.17 o 
   1   3  21      212.00      202.55      4.31 o 
   2   3  21      141.18      139.58      3.95 o 
   3   3  21       66.88       67.48      3.36 o 
   4   3  21        5.43        5.91      0.79 o 
   5   3  21       17.21       15.06      0.89 o 
  -4   4  21        7.87        6.79      0.70 o 
  -3   4  21       52.26       48.18      2.14 o 
  -2   4  21        9.60        6.66      0.80 o 
  -1   4  21       59.11       54.91      2.23 o 
   0   4  21        1.26        0.66      0.66 o 
   1   4  21       58.88       50.05      2.46 o 
   2   4  21        9.62        7.68      1.16 o 
   3   4  21       52.60       55.56      3.39 o 
   4   4  21        7.88        7.20      0.75 o 
   5   4  21        5.15        6.68      0.87 o 
  -4   5  21        7.50        8.78      0.71 o 
  -3   5  21       16.40       17.92      1.23 o 
  -2   5  21       67.84       64.30      2.22 o 
  -1   5  21       73.93       68.80      2.41 o 
   0   5  21       25.28       19.28      1.51 o 
   1   5  21       74.21       68.60      3.42 o 
   2   5  21       67.36       65.06      3.44 o 
   3   5  21       16.43       19.72      1.77 o 
   4   5  21        7.49       10.13      0.90 o 
  -3   6  21        7.87        6.95      0.60 o 
  -2   6  21        8.33        9.98      0.80 o 
  -1   6  21       43.61       43.55      1.81 o 
   0   6  21       22.44       22.25      1.51 o 
   1   6  21       43.20       44.42      2.56 o 
   2   6  21        8.37       11.35      2.16 o 
   3   6  21        8.09        6.59      1.23 o 
  -2   7  21       42.35       44.12      1.28 o 
  -1   7  21        4.62        4.29      0.51 o 
   0   7  21        3.05        3.27      0.83 o 
   1   7  21        4.82        4.23      0.77 o 
   0   0  22     1430.21     1438.64     21.27 o 
   1   0  22      358.10      358.23      5.22 o 
   2   0  22       82.31       81.08      2.21 o 
   3   0  22        4.94        6.83      1.11 o 
   4   0  22       18.39       15.95      1.24 o 
   5   0  22        6.33        9.79      1.54 o 
  -5   1  22       23.74       28.99      1.62 o 
  -4   1  22      128.91      128.17      3.53 o 
  -3   1  22       63.25       59.98      3.57 o 
  -2   1  22        7.27        6.73      0.92 o 
  -1   1  22      464.37      461.25      6.93 o 
   0   1  22       10.53       10.94      1.00 o 
   1   1  22      463.11      456.74      6.07 o 
   2   1  22        7.64        6.01      0.77 o 
   3   1  22       62.96       59.43      2.92 o 
   4   1  22      129.74      125.33      3.52 o 
   5   1  22       23.54       26.07      1.31 o 
  -5   2  22       38.41       38.78      1.75 o 
  -4   2  22        5.32        5.36      0.62 o 
  -3   2  22       29.24       30.75      1.69 o 
  -2   2  22        2.95        3.75      0.50 o 
  -1   2  22      137.43      140.18      3.15 o 
   0   2  22      363.55      353.91      5.29 o 
   1   2  22      136.86      140.56      3.11 o 
   2   2  22        3.03        4.28      0.68 o 
   3   2  22       28.95       29.00      2.01 o 
   4   2  22        5.42        6.15      0.85 o 
   5   2  22       38.63       37.49      1.48 o 
  -5   3  22        3.55        4.93      0.58 o 
  -4   3  22        1.97        2.54      0.49 o 
  -3   3  22       38.30       34.36      2.17 o 
  -2   3  22      110.06      101.91      2.52 o 
  -1   3  22       76.01       67.75      1.90 o 
   0   3  22       21.87       17.49      1.44 o 
   1   3  22       76.43       70.44      2.49 o 
   2   3  22      109.77      104.34      3.39 o 
   3   3  22       38.81       37.77      2.81 o 
   4   3  22        2.06        3.03      0.59 o 
   5   3  22        3.49        5.53      0.67 o 
  -4   4  22        7.76        8.56      0.73 o 
  -3   4  22        1.14        1.93      0.57 o 
  -2   4  22      103.68      104.13      2.53 o 
  -1   4  22      197.99      195.99      4.31 o 
   0   4  22        7.32        8.07      1.08 o 
   1   4  22      197.75      193.68      4.99 o 
   2   4  22      103.99      106.54      4.04 o 
   3   4  22        1.14        2.40      0.68 o 
   4   4  22        7.76        9.97      0.94 o 
  -4   5  22       38.21       36.44      1.92 o 
  -3   5  22        5.84        6.87      1.33 o 
  -2   5  22       78.51       78.62      2.39 o 
  -1   5  22       10.50        9.79      0.92 o 
   0   5  22       12.76       16.92      1.39 o 
   1   5  22       10.69       11.53      1.57 o 
   2   5  22       78.39       84.27      5.72 o 
   3   5  22        6.03        7.58      1.54 o 
   4   5  22       38.02       41.67      1.61 o 
  -3   6  22       15.73       17.53      1.08 o 
  -2   6  22       44.28       44.05      1.38 o 
  -1   6  22        2.39        3.36      0.55 o 
   0   6  22        6.15        7.36      1.08 o 
   1   6  22        2.32        2.85      0.79 o 
   2   6  22       44.21       43.31      2.07 o 
   3   6  22       15.66       16.82      1.80 o 
  -2   7  22        5.48        4.86      0.80 o 
  -1   7  22       10.91       11.80      0.83 o 
   0   7  22       16.14       17.69      1.70 o 
   1   7  22       10.91       10.10      1.00 o 
   2   7  22        5.49        5.32      0.89 o 
   1   0  23      124.48      124.02      3.31 o 
   2   0  23       44.65       43.16      1.60 o 
   3   0  23      168.15      173.89      6.69 o 
   4   0  23       61.65       61.93      2.01 o 
   5   0  23       14.78       18.41      1.99 o 
  -5   1  23        7.43        6.56      0.74 o 
  -4   1  23       19.15       16.69      1.03 o 
  -3   1  23      133.45      124.72      4.50 o 
  -2   1  23       60.54       56.38      2.10 o 
  -1   1  23       54.55       50.24      2.09 o 
   0   1  23        1.02       14.27      1.56 o 
   1   1  23       54.23       52.18      2.01 o 
   2   1  23       60.99       59.07      2.28 o 
   3   1  23      134.35      126.91      4.28 o 
   4   1  23       19.43       19.67      1.29 o 
   5   1  23        7.44        6.63      0.66 o 
  -5   2  23       21.85       22.07      1.20 o 
  -4   2  23       63.03       57.78      1.81 o 
  -3   2  23       48.70       44.60      2.08 o 
  -2   2  23       67.67       52.13      1.61 o 
  -1   2  23      238.00      233.03      4.21 o 
   0   2  23        8.06        9.78      0.88 o 
   1   2  23      238.15      230.35      4.14 o 
   2   2  23       68.35       52.51      2.08 o 
   3   2  23       49.03       51.88      2.63 o 
   4   2  23       63.41       60.77      2.26 o 
   5   2  23       21.74       22.31      1.05 o 
  -5   3  23       20.54       18.19      1.33 o 
  -4   3  23        5.39        3.20      0.52 o 
  -3   3  23        7.85        5.88      1.06 o 
  -2   3  23      346.65      337.43      4.88 o 
  -1   3  23       25.02       23.71      1.13 o 
   0   3  23      164.28      152.87      3.36 o 
   1   3  23       25.48       23.93      1.30 o 
   2   3  23      347.29      337.17      5.64 o 
   3   3  23        7.73        7.77      1.05 o 
   4   3  23        5.26        3.95      0.62 o 
  -4   4  23        3.22        2.58      0.63 o 
  -3   4  23       34.59       31.43      1.62 o 
  -2   4  23       66.43       62.47      2.51 o 
  -1   4  23       32.20       27.43      1.82 o 
   0   4  23        3.49        1.90      0.68 o 
   1   4  23       32.44       27.43      1.85 o 
   2   4  23       65.84       67.39      3.64 o 
   3   4  23       34.49       31.08      3.07 o 
   4   4  23        3.30        4.11      0.64 o 
  -3   5  23       12.59       12.39      1.21 o 
  -2   5  23       16.71       16.52      1.05 o 
  -1   5  23       13.33       13.33      1.03 o 
   0   5  23        9.03        6.99      0.97 o 
   1   5  23       13.61       14.14      1.92 o 
   2   5  23       16.54       17.24      1.67 o 
   3   5  23       12.61       10.76      1.61 o 
   4   5  23       26.66       28.13      1.95 o 
  -3   6  23       21.83       22.64      1.05 o 
  -2   6  23       22.00       21.70      0.89 o 
  -1   6  23       28.64       26.92      1.24 o 
   0   6  23        2.71        3.27      0.62 o 
   1   6  23       28.38       28.02      1.88 o 
   2   6  23       21.88       19.31      1.06 o 
   3   6  23       21.72       25.72      1.94 o 
  -1   7  23        9.95        9.98      1.17 o 
   0   7  23        1.56        2.35      0.58 o 
   1   7  23       10.12       10.91      0.93 o 
   0   0  24      590.72      583.92     11.71 o 
   1   0  24      314.39      299.93      5.46 o 
   2   0  24      228.63      228.60      4.57 o 
   3   0  24        1.90        1.27      0.70 o 
   4   0  24       25.35       25.98      1.49 o 
   5   0  24        2.16        3.44      0.56 o 
  -5   1  24       12.14       13.89      0.95 o 
  -4   1  24        9.23        7.64      0.67 o 
  -3   1  24       14.06       10.22      1.19 o 
  -2   1  24       99.94      102.35      2.27 o 
  -1   1  24      178.14      168.58      3.96 o 
   0   1  24      322.79      302.96      4.90 o 
   1   1  24      177.26      167.93      3.48 o 
   2   1  24      100.22      101.58      2.91 o 
   3   1  24       14.18       10.31      1.33 o 
   4   1  24        9.33        6.93      0.77 o 
   5   1  24       12.26       16.14      1.57 o 
  -5   2  24       12.13       14.22      1.22 o 
  -4   2  24        4.90        7.03      0.62 o 
  -3   2  24       35.61       37.96      2.48 o 
  -2   2  24       13.53        9.99      0.72 o 
  -1   2  24       21.85       22.61      1.27 o 
   0   2  24       10.44        6.98      0.78 o 
   1   2  24       22.05       25.31      1.32 o 
   2   2  24       13.32        8.90      0.87 o 
   3   2  24       35.24       39.31      2.20 o 
   4   2  24        4.79        6.71      0.82 o 
  -4   3  24        0.80        1.25      0.49 o 
  -3   3  24       21.54       20.31      1.33 o 
  -2   3  24       63.12       68.98      1.99 o 
  -1   3  24       55.62       49.85      2.11 o 
   0   3  24        1.09        1.32      0.49 o 
   1   3  24       55.93       47.93      2.03 o 
   2   3  24       63.40       68.04      2.30 o 
   3   3  24       21.88       22.54      1.57 o 
   4   3  24        0.85        0.98      0.38 o 
  -4   4  24       10.28       12.10      1.38 o 
  -3   4  24        0.05        0.47      0.53 o 
  -2   4  24       29.78       29.71      1.67 o 
  -1   4  24      118.22      122.82      3.24 o 
   0   4  24        2.09        1.52      0.63 o 
   1   4  24      119.07      125.40      3.46 o 
   2   4  24       29.42       31.96      1.71 o 
   3   4  24        0.05        0.69      0.75 o 
   4   4  24       10.13       11.05      0.70 o 
  -3   5  24       26.64       30.20      1.73 o 
  -2   5  24        7.89        6.72      0.67 o 
  -1   5  24      100.80      107.07      2.77 o 
   0   5  24        8.25        8.46      1.00 o 
   1   5  24      100.65      113.79      3.23 o 
   2   5  24        7.78        7.18      0.78 o 
   3   5  24       26.20       28.11      1.63 o 
  -2   6  24       13.07       13.83      0.74 o 
  -1   6  24       11.92       12.15      1.58 o 
   0   6  24        6.99        7.87      0.97 o 
   1   6  24       11.87       12.55      0.92 o 
   2   6  24       12.89       11.91      1.34 o 
   0   7  24        0.24        0.32      0.34 o 
   1   0  25      116.97      117.29      3.29 o 
   2   0  25        5.85        7.14      0.82 o 
   3   0  25        0.41        0.56      0.60 o 
   4   0  25       20.36       22.03      1.19 o 
   5   0  25        0.80        0.70      0.70 o 
  -4   1  25        9.87       10.88      0.66 o 
  -3   1  25       11.40        9.67      1.13 o 
  -2   1  25       23.86       26.27      1.12 o 
  -1   1  25      149.31      147.30      3.29 o 
   0   1  25       64.96       64.28      2.14 o 
   1   1  25      149.69      144.09      3.20 o 
   2   1  25       23.84       27.52      1.48 o 
   3   1  25       11.18       12.05      1.82 o 
   4   1  25        9.93        9.43      0.74 o 
  -4   2  25       21.71       21.35      0.97 o 
  -3   2  25       46.13       39.03      1.72 o 
  -2   2  25       33.05       37.15      1.32 o 
  -1   2  25       11.67        9.41      0.85 o 
   0   2  25       49.29       51.99      1.93 o 
   1   2  25       11.66        8.91      0.91 o 
   2   2  25       33.21       35.82      1.68 o 
   3   2  25       46.50       43.92      2.18 o 
   4   2  25       21.68       20.97      1.57 o 
  -4   3  25       11.25       12.45      0.99 o 
  -3   3  25        1.75        1.45      0.52 o 
  -2   3  25       19.83       19.01      1.01 o 
  -1   3  25       35.95       36.97      1.78 o 
   0   3  25       33.53       31.13      1.64 o 
   1   3  25       36.03       35.65      1.72 o 
   2   3  25       19.54       18.78      1.17 o 
   3   3  25        1.70        1.30      0.93 o 
   4   3  25       11.22       13.00      0.83 o 
  -3   4  25       11.29       11.07      1.17 o 
  -2   4  25        9.42        7.23      0.82 o 
  -1   4  25       20.62       19.61      1.43 o 
   0   4  25       24.68       26.78      1.78 o 
   1   4  25       20.85       18.90      1.37 o 
   2   4  25        9.31        9.38      0.93 o 
   3   4  25       11.11       11.31      1.72 o 
   4   4  25       32.29       32.30      2.13 o 
  -3   5  25        0.31        0.71      0.39 o 
  -2   5  25       49.55       47.71      1.57 o 
  -1   5  25        0.01        0.71      0.40 o 
   0   5  25       64.08       69.39      2.48 o 
   1   5  25        0.01        1.01      0.44 o 
   2   5  25       49.17       50.42      1.81 o 
   3   5  25        0.31        0.92      0.42 o 
  -2   6  25        9.73       10.63      1.35 o 
  -1   6  25       28.59       28.68      1.33 o 
   0   6  25       12.53        9.16      0.76 o 
   1   6  25       28.43       29.15      1.66 o 
   0   0  26      401.36      380.53      9.05 o 
   1   0  26      240.45      243.28      4.85 o 
   2   0  26        0.13        0.85      0.40 o 
   3   0  26       25.65       30.96      1.55 o 
   4   0  26        1.17        1.81      0.39 o 
  -4   1  26        2.86        2.08      0.36 o 
  -3   1  26       11.36       13.35      1.02 o 
  -2   1  26       10.05        6.96      0.68 o 
  -1   1  26       83.18       81.97      2.39 o 
   0   1  26       86.41       92.01      2.55 o 
   1   1  26       83.21       80.27      2.68 o 
   2   1  26        9.98        7.26      0.79 o 
   3   1  26       11.44       12.72      1.47 o 
   4   1  26        2.90        2.25      0.47 o 
  -4   2  26        5.20        6.30      0.75 o 
  -3   2  26       32.23       31.61      1.84 o 
  -2   2  26        4.79        5.46      0.57 o 
  -1   2  26        0.53        0.42      0.43 o 
   0   2  26      174.31      180.32      3.63 o 
   1   2  26        0.53       -0.02      0.47 o 
   2   2  26        4.68        5.66      0.90 o 
   3   2  26       32.21       33.31      3.04 o 
   4   2  26        5.21        5.63      0.66 o 
  -4   3  26       58.52       59.14      2.91 o 
  -3   3  26       11.30        8.02      0.96 o 
  -2   3  26      103.87      111.03      2.37 o 
  -1   3  26       30.69       34.58      1.69 o 
   0   3  26        1.38        1.04      0.56 o 
   1   3  26       30.89       33.97      1.96 o 
   2   3  26      103.96      113.30      2.81 o 
   3   3  26       11.54       11.09      1.77 o 
   4   3  26       58.33       66.51      2.30 o 
  -3   4  26       27.17       25.66      1.59 o 
  -2   4  26        0.93        0.18      0.35 o 
  -1   4  26       15.27       15.82      1.25 o 
   0   4  26        0.00        0.13      0.75 o 
   1   4  26       15.11       14.09      2.02 o 
   2   4  26        0.90        0.33      0.37 o 
   3   4  26       27.22       27.51      2.33 o 
  -2   5  26        3.63        3.97      0.44 o 
  -1   5  26        8.70       11.13      0.80 o 
   0   5  26        0.00        0.05      0.46 o 
   1   5  26        8.56       10.17      1.16 o 
   2   5  26        3.68        4.92      0.57 o 
  -1   6  26       63.90       63.19      2.18 o 
   0   6  26        2.95        3.11      0.76 o 
   1   6  26       63.32       62.26      2.80 o 
   1   0  27        0.73        1.27      0.50 o 
   2   0  27      107.88      101.72      2.79 o 
   3   0  27        8.66       11.10      0.88 o 
   4   0  27        8.53        8.07      0.55 o 
  -4   1  27       13.75       14.16      0.70 o 
  -3   1  27       22.79       19.29      1.13 o 
  -2   1  27       11.49        8.87      0.74 o 
  -1   1  27       37.12       39.43      1.62 o 
   0   1  27      179.19      179.20      3.58 o 
   1   1  27       36.99       38.00      1.79 o 
   2   1  27       11.38        8.70      0.94 o 
   3   1  27       22.85       19.76      1.60 o 
   4   1  27       13.69       15.31      0.74 o 
  -4   2  27        8.18        8.20      0.71 o 
  -3   2  27       18.18       19.05      1.47 o 
  -2   2  27       62.28       61.58      2.21 o 
  -1   2  27       34.30       34.88      1.51 o 
   0   2  27       35.08       30.66      1.44 o 
   1   2  27       34.64       32.09      1.62 o 
   2   2  27       62.43       62.48      2.06 o 
   4   2  27        8.02        6.37      0.76 o 
  -3   3  27       10.01        9.33      1.03 o 
  -2   3  27       14.42       17.77      1.19 o 
  -1   3  27       60.38       59.19      2.12 o 
   0   3  27       52.97       56.33      2.53 o 
   1   3  27       59.99       61.15      2.53 o 
   2   3  27       14.54       18.43      1.20 o 
   3   3  27       10.11       12.38      1.65 o 
  -3   4  27       29.71       27.13      1.48 o 
  -2   4  27        1.69        1.05      0.82 o 
  -1   4  27       39.20       42.16      1.87 o 
   0   4  27       37.87       40.60      1.90 o 
   1   4  27       39.15       42.54      2.36 o 
   2   4  27        1.74        2.31      0.46 o 
   3   4  27       29.40       31.27      1.59 o 
  -2   5  27        7.83        7.13      0.78 o 
  -1   5  27      140.55      145.98      2.71 o 
   0   5  27        3.18        4.25      0.86 o 
   1   5  27      139.56      145.04      3.95 o 
   2   5  27        7.72        6.22      0.91 o 
   0   6  27        8.03        7.72      0.77 o 
   0   0  28        9.40        8.84      1.34 o 
   1   0  28       26.62       24.92      1.26 o 
   2   0  28       28.26       26.36      1.35 o 
   3   0  28       23.79       24.75      1.62 o 
   4   0  28       13.19       16.94      1.50 o 
  -3   1  28       18.50       18.00      0.99 o 
  -2   1  28       96.51      101.49      2.32 o 
  -1   1  28       14.64       14.57      0.97 o 
   0   1  28        4.65        4.08      0.57 o 
   1   1  28       14.39       14.72      1.13 o 
   2   1  28       96.93       98.47      2.98 o 
   3   1  28       18.39       18.09      1.45 o 
   4   1  28       11.24       12.27      1.30 o 
  -3   2  28       31.70       33.74      1.52 o 
  -2   2  28       15.48       15.92      0.98 o 
  -1   2  28       48.54       53.22      1.79 o 
   0   2  28       22.16       23.49      1.21 o 
   1   2  28       48.14       50.32      2.00 o 
   2   2  28       15.41       16.76      1.17 o 
   3   2  28       31.63       32.91      2.71 o 
  -3   3  28        0.47        0.48      0.41 o 
  -2   3  28       37.43       38.07      2.63 o 
  -1   3  28       13.17       11.26      0.89 o 
   0   3  28       91.61       94.19      3.13 o 
   1   3  28       13.20       11.25      1.09 o 
   2   3  28       37.47       40.27      2.16 o 
   3   3  28        0.43       -0.25      0.56 o 
  -2   4  28       19.19       18.42      1.06 o 
  -1   4  28       44.99       48.91      1.63 o 
   0   4  28        0.27       -0.27      0.47 o 
   1   4  28       45.36       49.56      2.38 o 
   2   4  28       19.46       19.19      0.99 o 
  -1   5  28       22.57       27.05      1.20 o 
   0   5  28       61.25       73.91      2.68 o 
   1   5  28       22.36       25.27      1.88 o 
   1   0  29        7.83        9.72      0.78 o 
   2   0  29        0.57        0.55      0.35 o 
   3   0  29        0.62       -0.23      0.39 o 
  -3   1  29        2.85        4.31      1.09 o 
  -2   1  29       22.51       23.94      1.19 o 
  -1   1  29        1.38        1.81      0.42 o 
   0   1  29       15.81       14.82      1.03 o 
   1   1  29        1.42        2.68      0.54 o 
   2   1  29       22.31       25.69      1.23 o 
   3   1  29        2.81        3.18      0.64 o 
  -3   2  29       18.73       17.23      1.24 o 
  -2   2  29       15.93       17.30      1.14 o 
  -1   2  29        1.07        2.36      0.50 o 
   0   2  29       13.92       13.98      0.89 o 
   1   2  29        1.02        1.85      0.64 o 
   2   2  29       15.82       17.29      1.11 o 
   3   2  29       18.55       19.61      1.30 o 
  -3   3  29       25.48       22.99      1.82 o 
  -2   3  29        3.88        4.94      0.76 o 
  -1   3  29       29.74       31.57      1.37 o 
   0   3  29        4.66        6.24      0.82 o 
   1   3  29       29.84       31.50      1.62 o 
   2   3  29        3.91        4.30      0.65 o 
   3   3  29       25.60       26.55      1.72 o 
  -2   4  29       18.16       16.40      1.42 o 
  -1   4  29       23.76       27.02      1.09 o 
   0   4  29       12.70       13.98      0.97 o 
   1   4  29       23.70       28.44      2.48 o 
   0   5  29       87.47       97.44      2.79 o 
   0   0  30        0.14        0.17      0.67 o 
   1   0  30       15.85       15.58      0.92 o 
   2   0  30        0.19       -0.29      0.29 o 
   3   0  30        2.11        1.65      0.39 o 
  -3   1  30       27.40       29.46      1.52 o 
  -2   1  30        7.96        8.54      0.80 o 
  -1   1  30        9.13       10.24      0.73 o 
   0   1  30       15.77       16.30      0.93 o 
   1   1  30        9.02        8.51      0.72 o 
   2   1  30        7.76        8.20      0.67 o 
   3   1  30       27.36       31.79      1.52 o 
  -3   2  30        0.83        0.73      0.48 o 
  -2   2  30       22.35       22.95      1.19 o 
  -1   2  30        4.58        4.45      0.56 o 
   0   2  30        4.13        5.77      0.80 o 
   1   2  30        4.47        4.50      0.66 o 
   2   2  30       22.10       22.85      1.14 o 
   3   2  30        0.85        1.48      0.60 o 
  -2   3  30       18.01       18.66      1.41 o 
  -1   3  30        0.26        0.04      0.32 o 
   0   3  30        2.03        2.66      0.56 o 
   1   3  30        0.25        0.36      0.49 o 
   2   3  30       18.14       18.52      1.53 o 
  -1   4  30       10.23       11.92      0.85 o 
   0   4  30        1.47        0.95      0.41 o 
   1   4  30       10.45       11.24      1.30 o 
   1   0  31       32.66       35.06      1.25 o 
   2   0  31        2.33        1.61      0.31 o 
  -2   1  31       16.97       16.77      0.95 o 
  -1   1  31        3.90        4.18      0.45 o 
   0   1  31       13.25       15.07      0.99 o 
   1   1  31        3.87        3.66      0.45 o 
   2   1  31       16.76       17.09      0.72 o 
  -2   2  31        3.35        4.01      0.88 o 
  -1   2  31        0.29        0.46      0.32 o 
   0   2  31        0.04        0.11      0.38 o 
   1   2  31        0.29        0.46      0.29 o 
   2   2  31        3.37        3.38      0.49 o 
  -1   3  31        2.64        2.07      0.34 o 
   0   3  31       50.43       53.23      1.73 o 
   1   3  31        2.68        1.91      0.50 o 
   0   0  32        5.80        5.06      0.80 o 
   1   0  32        0.27        0.19      0.36 o 
   2   0  32        0.00       -0.44      0.55 o 
  -2   1  32        0.77        0.43      0.45 o 
  -1   1  32       13.03       15.07      0.81 o 
   0   1  32       25.16       29.68      1.45 o 
   1   1  32       13.17       14.30      0.80 o 
   2   1  32        0.71       -0.10      0.49 o 
  -1   2  32       25.50       27.62      1.13 o 
   0   2  32        1.99        2.52      0.49 o 
   1   2  32       25.42       29.21      1.06 o 
   0   3  32        5.07        6.54      0.72 o 
   1   0  33        2.58        3.45      0.44 o 
   0   1  33       77.00       80.60      2.16 o 
   1   1  33       19.50       22.23      1.73 o 
                                                 
